# Supplementary material for: Interpretation of allele-specific chromatin accessibility using cell state–aware deep learning
Source: Genome Res. 2021 Jun;31(6):1082–96. doi: 10.1101/gr.260851.120 (PMC8168584; doi:10.1101/gr.260851.120)
Supplement: Supplemental Material [file supp_gr.260851.120_Supplemental_Code.zip]

Archive with 18 entries (15 files):
- Supplemental_Code/
- Supplemental_Code/alleleseq_combine_counts.R
- Supplemental_Code/BaalChIP_process.R
- Supplemental_Code/create_haplotype_specific_bam_files_from_bowtie2_haplotype_mapped_bam_files.sh
- Supplemental_Code/DeepMEL2_performance.html
- Supplemental_Code/DeepMEL2_scoring_and_deepexplainer.html
- Supplemental_Code/DeepMEL2_training.html
- Supplemental_Code/Icon
- Supplemental_Code/README.md
- Supplemental_Code/Step1.ipynb
- Supplemental_Code/Step2.ipynb
- Supplemental_Code/Step3.ipynb
- Supplemental_Code/Step4.ipynb
- Supplemental_Code/Step5.ipynb
- __MACOSX/
- __MACOSX/._Supplemental_Code
- __MACOSX/Supplemental_Code/
- __MACOSX/Supplemental_Code/._Icon
