# Supplementary material for: Interpretation of allele-specific chromatin accessibility using cell state–aware deep learning
Source: Genome Res. 2021 Jun;31(6):1082–96. doi: 10.1101/gr.260851.120 (PMC8168584; doi:10.1101/gr.260851.120)
Supplement: Supplemental Material [file supp_gr.260851.120_Supplementary_Tables.zip]

Archive with 18 entries (15 files):
- Supplementary_Tables/
- Supplementary_Tables/Icon
- Supplementary_Tables/Supplemental_Table_S1.xlsx
- Supplementary_Tables/Supplemental_Table_S10.xlsx
- Supplementary_Tables/Supplemental_Table_S11.xlsx
- Supplementary_Tables/Supplemental_Table_S12.xlsx
- Supplementary_Tables/Supplemental_Table_S2.xlsx
- Supplementary_Tables/Supplemental_Table_S3.xlsx
- Supplementary_Tables/Supplemental_Table_S4.xlsx
- Supplementary_Tables/Supplemental_Table_S5.xlsx
- Supplementary_Tables/Supplemental_Table_S6.xlsx
- Supplementary_Tables/Supplemental_Table_S7.xlsx
- Supplementary_Tables/Supplemental_Table_S8.xlsx
- Supplementary_Tables/Supplemental_Table_S9.xlsx
- __MACOSX/
- __MACOSX/._Supplementary_Tables
- __MACOSX/Supplementary_Tables/
- __MACOSX/Supplementary_Tables/._Icon
