# Supplementary material for: Interpretation of allele-specific chromatin accessibility using cell state–aware deep learning
Source: Genome Res. 2021 Jun;31(6):1082–96. doi: 10.1101/gr.260851.120 (PMC8168584; doi:10.1101/gr.260851.120)
Supplement: Supplemental Material [file supp_gr.260851.120_Supplementary_Tables.zip › Supplementary_Tables/Supplemental_Table_S1.xlsx]

## Sheet: Sheet1
Supplementary Table 1. Alignment and variant calling statistics for 10 melanoma whole genomes
Sample	Number of reads sequenced	Percentage of mapped reads	Mean Depth	Percentage of SNPs phased	Large SV calls	Short deletion calls
A375	776332282	0.955	32.98	0.992	814	4963
MM001	990752770	0.956	42.28	0.985	860	5093
MM011	1261091234	0.96	54.03	0.993	927	4777
MM029	813599308	0.958	34.84	0.99	786	5340
MM031	786990384	0.965	34.16	0.994	539	5429
MM047	793388926	0.963	34.23	0.986	522	4941
MM057	973904236	0.929	39.94	0.995	404	4980
MM074	850209786	0.958	36.34	0.994	991	5152
MM087	1615460888	0.946	68.05	0.995	880	4878
MM099	3098399706	0.955	132.6	0.996	307	3728
