# Supplementary material for: Interpretation of allele-specific chromatin accessibility using cell state–aware deep learning
Source: Genome Res. 2021 Jun;31(6):1082–96. doi: 10.1101/gr.260851.120 (PMC8168584; doi:10.1101/gr.260851.120)
Supplement: Supplemental Material [file supp_gr.260851.120_Supplementary_Tables.zip › Supplementary_Tables/Supplemental_Table_S10.xlsx]

## Sheet: Sheet1
Supplementary Table 10. Motif clusters
Cluter ID	# of explainable ASCAVs	Motif Annotation	# of Motifs in the cluster
cluster_1	3278	ATF	71
cluster_2	1041	CTCF	85
cluster_3	2480	EBOX	91
cluster_4	4011	AP1	191
cluster_5	1165	RUNX	37
cluster_6	789	SP	20
cluster_7	1285	ETS	33
cluster_8	544	TEAD	9
cluster_9	1024	TFAP	53
cluster_10	334	Other	4
cluster_11	935	SOX	17
cluster_12	1010	CTCFL	16
cluster_13	696	GATA	7
cluster_14	141	Other	2
cluster_15	601	TEAD	6
cluster_16	805	Other	7
cluster_17	270	Other	4
cluster_18	475	Other	5
cluster_19	473	ZNF	6
cluster_20	395	Other	4
cluster_21	393	Other	4
cluster_22	768	NRF	8
cluster_23	214	Other	2
cluster_24	336	Other	2
cluster_25	375	Other	3
cluster_26	215	Other	2
cluster_27	234	Other	2
cluster_28	354	Other	3
cluster_29	210	Other	2
cluster_30	200	Other	2
cluster_31	218	Other	2
cluster_32	415	Other	2
cluster_33	387	SOX	2
cluster_34	116	Other	1
cluster_35	121	Other	1
cluster_36	394	Other	2
cluster_37	112	Other	1
cluster_38	111	Other	1
cluster_39	107	Other	1
cluster_40	118	Other	1
cluster_41	144	Other	1
cluster_42	105	Other	1
cluster_43	102	Other	1
cluster_44	108	Other	1
cluster_45	114	Other	1
cluster_46	118	Other	1
cluster_47	119	Other	1
