# Supplementary material for: Interpretation of allele-specific chromatin accessibility using cell state–aware deep learning
Source: Genome Res. 2021 Jun;31(6):1082–96. doi: 10.1101/gr.260851.120 (PMC8168584; doi:10.1101/gr.260851.120)
Supplement: Supplemental Material [file supp_gr.260851.120_Supplementary_Tables.zip › Supplementary_Tables/Supplemental_Table_S12.xlsx]

## Sheet: Sheet1
Supplementary Table 12. DeepMEL2 hyperparameters
forward_input = Input (shape=(500,4))
reverse_input = Input (shape=(500,4))
Conv1D (filters=300, kernel_size=30, padding="valid", activation='relu', kernel_initializer='random_uniform')
MaxPooling1D(pool_size=15, strides=5, padding='valid')
Dropout(0.2)
TimeDistributed(Dense(units=128, activation='relu')),
Bidirectional(LSTM(units=128, dropout=0.1, recurrent_dropout=0.1, return_sequences=True))
Dropout(0.2)
Flatten()
Dense(units=256, activation='relu'),
Dropout(0.4),
Dense(units=47, activation='sigmoid')
output = average([forward_output, reverse_output])
optimizer = Adam (lr=0.001)
loss = 'binary_crossentropy'
