# Supplementary material for: Interpretation of allele-specific chromatin accessibility using cell state–aware deep learning
Source: Genome Res. 2021 Jun;31(6):1082–96. doi: 10.1101/gr.260851.120 (PMC8168584; doi:10.1101/gr.260851.120)
Supplement: Supplemental Material [file supp_gr.260851.120_Supplementary_Tables.zip › Supplementary_Tables/Supplemental_Table_S2.xlsx]

## Sheet: Sheet1
Supplementary Table 2. SNV & INDEL statistics
Sample	DP>=20 & PASS SNVs & INDELs	DP>=20 & PASS SNVs only	HET SNVs	HET SNVs PHASED	IN SAMPLE MATCHED (CONSOLIDATED) ATAC PEAKS	% of SNPs in ATAC peaks	HETEROZYGOUS SNVs USED IN DOWNSTREAM ANALYSIS (DP>=6 at ATAC-seq data)	Allele specific SNVs in ATAC-seq	Novel (non-dbSNP)	Novel (%)	dbSNP	dbSNP(%)	Number of peaks with allele specific SNVs	Number of control variants	Number of control peaks
A375	2691733	2352496	1294545	1267116	76037	0.0600079	46107	4745	378	0.0796628	6035	1.27187	4505	36538	28834
MM001	2965488	2548933	1601839	1549115	45470	0.0293522	14166	2017	80	0.0396629	2559	1.26872	1949	10878	9084
MM011	3521767	3053325	1674874	1640709	43590	0.0265678	11713	671	48	0.071535	820	1.22206	638	10294	8565
MM029	2736800	2377604	1060783	1035222	32385	0.0312831	15883	1385	133	0.0960289	1832	1.32274	1323	12813	10128
MM031	3283039	2839293	1939873	1905648	68648	0.0360234	22494	1123	79	0.0703473	1407	1.25289	1101	19632	16133
MM047	3164822	2732796	1818544	1777280	110545	0.062199	63196	5383	378	0.0702211	7027	1.30541	5126	50622	40049
MM057	3257592	2870040	1962744	1935618	51168	0.026435	12950	902	59	0.0654102	1148	1.27273	862	11201	9398
MM074	2965740	2580266	1612483	1583450	57374	0.0362335	22077	2385	132	0.0553459	3062	1.28386	2247	17654	14606
MM087	3978934	3311446	2021710	1972565	49112	0.0248975	13417	872	68	0.0779817	1154	1.32339	837	11449	9490
MM099	4101985	3313682	1725890	1670404	31362	0.0187751	9367	500	74	0.148	643	1.286	486	8244	6712
Total					565691		231370	19983
