# Supplementary material for: Interpretation of allele-specific chromatin accessibility using cell state–aware deep learning
Source: Genome Res. 2021 Jun;31(6):1082–96. doi: 10.1101/gr.260851.120 (PMC8168584; doi:10.1101/gr.260851.120)
Supplement: Supplemental Material [file supp_gr.260851.120_Supplementary_Tables.zip › Supplementary_Tables/Supplemental_Table_S3.xlsx]

## Sheet: Sheet1
Supplementary Table 3. Mapping statistics for ATAC-seq data
		Mapping to reference genome (hg38)				Mapping to haplotype 1				Mapping to haplotype 2				After combining HAP1 and HAP2 alignments					After duplicate removal and Q2 filtering
Sample	# of reads in fastq	Initial mapping	Initial mapping (%)	w/o duplicates & multireads	w/o duplicates & multireads (%)	Initial mapping	Initial mapping (%)	w/o duplicates & multireads	w/o duplicates & multireads (%)	Initial mapping	Initial mapping (%)	w/o duplicates & multireads	w/o duplicates & multireads (%)	Common between HAP1 and HAP2	Unique to HAP1	Unique to HAP2	Total number of mapped reads	Total number of mapped reads (%)	Common between HAP1 and HAP2	Unique to HAP1	Unique to HAP2	Total number of mapped reads	Total number of mapped reads (%)
A375	604540626	536491480	0.887437	114622835	0.189603	536475853	0.887411	114867504	0.190008	502549782	0.831292	114855863	0.189989	336115197	83860870	44452343	464428410	0.768234	112422980	3160130	3138921	118722031	0.196384
MM001	132766336	120880475	0.910475	59971830	0.45171	120745503	0.909459	60102320	0.452692	116795980	0.879711	60100167	0.452676	84951860	9249578	5885899	100087337	0.753861	58681498	1162437	1146450	60990385	0.459381
MM011	144354798	133751632	0.926548	48221796	0.334051	133650929	0.92585	48336505	0.334845	117776931	0.815885	48333952	0.334827	59674012	32344469	18802725	110821206	0.7677	46931304	1021495	1015985	48968784	0.339225
MM029	200811902	177521223	0.884017	70481396	0.350982	177295624	0.882894	70559858	0.351373	172956215	0.861285	70559738	0.351372	132872765	10949042	6430972	150252779	0.748226	69086774	1472186	1501579	72060539	0.358846
MM031	159714140	147110230	0.921085	86198728	0.539706	146839087	0.919387	86330522	0.540531	144140865	0.902493	86335970	0.540566	105160237	7685350	5585952	118431539	0.741522	83393904	2080748	2132658	87607310	0.548526
MM047	621155524	562877013	0.906177	116684078	0.18785	562896653	0.906209	116864251	0.18814	511541497	0.823532	113990727	0.183514	320356549	114204789	59139973	493701311	0.794811	108942048	7585149	4843669	121370866	0.195395
MM057	51821272	48395326	0.933889	28126237	0.542755	48360123	0.93321	28165958	0.543521	46730385	0.901761	27449589	0.529697	36087931	3122899	1776108	40986938	0.790929	26314945	1491555	803036	28609536	0.552081
MM074	171394990	156950920	0.915726	59977314	0.349936	156840759	0.915084	60071814	0.350488	149876484	0.874451	60069021	0.350471	108228161	15161106	9840372	133229639	0.777325	59071515	1183036	1163375	61417926	0.358341
MM087	102069164	94717012	0.927969	55777419	0.546467	94574703	0.926575	55896728	0.547636	92243691	0.903737	55894459	0.547614	66652397	6015276	4163617	76831290	0.752738	53955647	1259510	1260023	56475180	0.553303
MM099	120132266	62624639	0.521297	15246633	0.126915	62626394	0.521312	15275910	0.127159	61969775	0.515846	15270456	0.127114	50818608	2510932	1665011	54994551	0.457783	14818785	434320	410060	15663165	0.130383
