# Supplementary material for: Interpretation of allele-specific chromatin accessibility using cell state–aware deep learning
Source: Genome Res. 2021 Jun;31(6):1082–96. doi: 10.1101/gr.260851.120 (PMC8168584; doi:10.1101/gr.260851.120)
Supplement: Supplemental Material [file supp_gr.260851.120_Supplementary_Tables.zip › Supplementary_Tables/Supplemental_Table_S4.xlsx]

## Sheet: Sheet1
Supplementary Table 4. 19,983 ASCA variants across 10 lines
ASCAV_ID	chr	start	end	ID	REF	ALT
A375_SNV_10	chr1	28814	28815	.	G	A
A375_SNV_10000	chr1	224565161	224565162	rs12751602;COSN6444740	G	A
A375_SNV_1001	chr1	15762860	15762861	rs12083988	G	A
A375_SNV_1004	chr1	15795165	15795166	rs6429780	T	C
A375_SNV_10044	chr1	225329328	225329329	rs74465828	G	A
A375_SNV_10045	chr1	225392215	225392216	rs41268717;COSN15324593;COSN20504079;COSN28539720;COSN28830582;COSN8861985	A	T
A375_SNV_10057	chr1	225777824	225777825	rs3738035	C	A
A375_SNV_10059	chr1	225817857	225817858	rs12403480	C	T
A375_SNV_10072	chr1	225881226	225881227	rs360103	G	A
A375_SNV_10079	chr1	226010804	226010805	rs12408868;COSN16217503	A	T
A375_SNV_10097	chr1	226590730	226590731	rs528089;COSN6445363	G	A
A375_SNV_10107	chr1	226643246	226643247	rs883507;COSN6445379	G	A
A375_SNV_10111	chr1	226711290	226711291	rs3768403	A	G
A375_SNV_10113	chr1	226783327	226783328	rs6684472	C	T
A375_SNV_10131	chr1	227002531	227002532	rs6684821	G	A
A375_SNV_10144	chr1	227235091	227235092	.	G	A
A375_SNV_1015	chr1	15821129	15821130	rs7513676	C	T
A375_SNV_10159	chr1	227302100	227302101	rs75375877;COSN6445712	T	C
A375_SNV_10182	chr1	227432072	227432073	rs72764709	G	A
A375_SNV_10200	chr1	227778879	227778880	rs10799447	T	C
A375_SNV_10206	chr1	227845368	227845369	rs78839211	C	A
A375_SNV_10238	chr1	228210108	228210109	rs72757829	C	A
A375_SNV_10272	chr1	228924552	228924553	rs1891202	T	C
A375_SNV_10291	chr1	229118049	229118050	rs936417	A	G
A375_SNV_10302	chr1	229165616	229165617	rs12130319	A	G
A375_SNV_10305	chr1	229184333	229184334	rs9435818;COSN16212606;COSN6446388	C	T
A375_SNV_10317	chr1	229221645	229221646	rs6693795	A	G
A375_SNV_10324	chr1	229238833	229238834	rs384279;COSN16213743	A	G
A375_SNV_10407	chr1	230682557	230682558	rs3789651	G	A
A375_SNV_10415	chr1	230773201	230773202	rs3790974	T	G
A375_SNV_10431	chr1	230919410	230919411	rs12740770	C	T
A375_SNV_10471	chr1	231696034	231696035	rs11586191	G	C
A375_SNV_10499	chr1	232218916	232218917	rs12030017;COSN6447409	G	C
A375_SNV_10506	chr1	232377570	232377571	rs9725374	G	C
A375_SNV_10517	chr1	232622590	232622591	rs6424239	G	A
A375_SNV_10557	chr1	233327523	233327524	rs28590347	T	G
A375_SNV_10560	chr1	233401529	233401530	rs71638464	G	A
A375_SNV_10562	chr1	233411970	233411971	rs12128164	G	C
A375_SNV_10563	chr1	233412910	233412911	rs12033670	G	T
A375_SNV_1057	chr1	16056335	16056336	rs61769890	T	A
A375_SNV_10617	chr1	234226290	234226291	rs543558	A	G
A375_SNV_10636	chr1	234373512	234373513	rs10910420;COSM4143528	G	C
A375_SNV_1065	chr1	16068533	16068534	rs10803419	G	T
A375_SNV_10656	chr1	234592451	234592452	rs11576986	A	G
A375_SNV_10658	chr1	234611173	234611174	.	G	C
A375_SNV_10665	chr1	234640345	234640346	rs56291352	A	G
A375_SNV_10700	chr1	234794627	234794628	rs2786008;COSN28591405	A	G
A375_SNV_10721	chr1	234975302	234975303	rs7512010	T	A
A375_SNV_10722	chr1	234984665	234984666	rs3923231	A	T
A375_SNV_10728	chr1	235073877	235073878	rs1020042847	G	A
A375_SNV_10736	chr1	235412135	235412136	rs77101450;COSN6448372	C	A
A375_SNV_1074	chr1	16089271	16089272	rs28460456	G	T
A375_SNV_10770	chr1	235614608	235614609	rs114334552	C	T
A375_SNV_10784	chr1	235866976	235866977	rs3820556	C	G
A375_SNV_10790	chr1	235901681	235901682	rs10927007	A	C
A375_SNV_10792	chr1	235906700	235906701	rs6691710;COSN6448558	G	T
A375_SNV_10795	chr1	235919462	235919463	rs10803148	T	C
A375_SNV_10805	chr1	236065351	236065352	rs7548918	C	A
A375_SNV_10846	chr1	236297809	236297810	rs10495376	C	T
A375_SNV_10893	chr1	236523844	236523845	rs3754245	C	T
A375_SNV_10896	chr1	236535732	236535733	rs2853618	T	C
A375_SNV_10907	chr1	236604525	236604526	rs4233465	T	C
A375_SNV_10918	chr1	236788346	236788347	rs12131865	G	C
A375_SNV_10959	chr1	237411703	237411704	rs4659497	A	G
A375_SNV_10968	chr1	237521921	237521922	rs2805432	A	G
A375_SNV_10981	chr1	237569372	237569373	rs12740534	C	T
A375_SNV_10986	chr1	237670237	237670238	rs11809511	T	A
A375_SNV_11104	chr1	239953129	239953130	rs12083398	C	T
A375_SNV_11117	chr1	240091902	240091903	rs12727981	G	T
A375_SNV_11129	chr1	240313170	240313171	rs4457561	G	A
A375_SNV_11152	chr1	240783782	240783783	.	C	T
A375_SNV_11162	chr1	241034282	241034283	rs610050	C	T
A375_SNV_11184	chr1	241413625	241413626	rs1557080	T	C
A375_SNV_11225	chr1	241848041	241848042	rs1776180;COSN6450299	C	G
A375_SNV_11226	chr1	241848103	241848104	rs1776179;COSN6030216;COSN6450300	T	C
A375_SNV_11227	chr1	241848231	241848232	rs1776178	A	G
A375_SNV_11233	chr1	241861170	241861171	rs1776132;COSN28644368	C	G
A375_SNV_1124	chr1	16519539	16519540	rs156913	C	G
A375_SNV_11241	chr1	241924236	241924237	rs4658564	C	T
A375_SNV_11246	chr1	241970504	241970505	.	C	T
A375_SNV_11258	chr1	242053624	242053625	rs6681080	A	C
A375_SNV_1126	chr1	16545986	16545987	rs2151190	T	C
A375_SNV_11301	chr1	242346532	242346533	rs4658808	A	G
A375_SNV_11329	chr1	242623962	242623963	.	G	T
A375_SNV_11332	chr1	242652032	242652033	rs146940674	G	A
A375_SNV_11335	chr1	242652628	242652629	rs12097663	G	C
A375_SNV_11341	chr1	242693263	242693264	rs6429370	C	T
A375_SNV_11342	chr1	242693295	242693296	rs12404988	A	C
A375_SNV_11365	chr1	243015334	243015335	rs3928382	C	T
A375_SNV_11367	chr1	243091389	243091390	rs71537327;COSN28755534	C	T
A375_SNV_11373	chr1	243254529	243254530	rs546279210	C	T
A375_SNV_11401	chr1	244075354	244075355	rs2486541	C	T
A375_SNV_11405	chr1	244137811	244137812	rs6696761	G	A
A375_SNV_11406	chr1	244155424	244155425	rs72765820	G	C
A375_SNV_11408	chr1	244214331	244214332	.	A	G
A375_SNV_11428	chr1	244341969	244341970	rs497556	C	G
A375_SNV_11448	chr1	244422356	244422357	rs3127457	A	T
A375_SNV_11452	chr1	244446020	244446021	rs61843978	C	T
A375_SNV_11495	chr1	245380467	245380468	rs1144584	G	A
A375_SNV_11497	chr1	245402375	245402376	rs482212	T	C
A375_SNV_11499	chr1	245411438	245411439	rs1069246	A	G
A375_SNV_1151	chr1	16602560	16602561	rs945906;COSN28138435;COSN29525717	C	T
A375_SNV_11512	chr1	245512365	245512366	rs10924219	G	T
A375_SNV_11553	chr1	245998191	245998192	rs12118500	T	C
A375_SNV_11555	chr1	246000078	246000079	rs12120498	T	C
A375_SNV_11624	chr1	246507178	246507179	rs7520453;COSM3751076	C	G
A375_SNV_11625	chr1	246509034	246509035	rs4081311	A	G
A375_SNV_11657	chr1	247055188	247055189	rs12130075	C	T
A375_SNV_11693	chr1	247857145	247857146	rs10749636	G	A
A375_SNV_1172	chr1	16644815	16644816	rs1815466	G	A
A375_SNV_1174	chr1	16656603	16656604	rs372271483;COSN19644071	T	C
A375_SNV_11744	chr1	248757916	248757917	rs1041772149	C	T
A375_SNV_11758	chr1	248826723	248826724	rs12030741	G	C
A375_SNV_11761	chr1	248858996	248858997	.	T	C
A375_SNV_11766	chr10	11505	11506	.	G	A
A375_SNV_1177	chr1	16666309	16666310	.	C	T
A375_SNV_1179	chr1	16678311	16678312	rs74057484	G	A
A375_SNV_11799	chr10	42769922	42769923	.	T	G
A375_SNV_11806	chr10	46294686	46294687	rs12570795	G	A
A375_SNV_11807	chr10	46466021	46466022	.	G	C
A375_SNV_1181	chr1	16703455	16703456	rs603343;COSN16262871;COSN28121442;COSN28777532;COSN28815717;COSN8636786	G	A
A375_SNV_11826	chr10	58385237	58385238	rs2279339	C	A
A375_SNV_11867	chr10	104510054	104510055	rs4918097	C	A
A375_SNV_11901	chr10	132352670	132352671	rs113468812	C	T
A375_SNV_11902	chr10	132826203	132826204	rs868148014;COSN15027208;COSN391222	G	A
A375_SNV_11906	chr10	133572277	133572278	rs3020504	C	T
A375_SNV_11938	chr11	775274	775275	rs7942564;COSN6611490	A	G
A375_SNV_11949	chr11	1017934	1017935	rs138784536;COSM4145098;COSM4145099	A	G
A375_SNV_11958	chr11	1172510	1172511	rs996372487	A	C
A375_SNV_120	chr1	2566238	2566239	rs11577783	A	G
A375_SNV_12013	chr11	1948657	1948658	rs1618613	G	A
A375_SNV_12044	chr11	2428340	2428341	rs11022774	T	G
A375_SNV_12057	chr11	2800384	2800385	rs151290	A	C
A375_SNV_12061	chr11	2837223	2837224	rs72847582	G	A
A375_SNV_1208	chr1	16770456	16770457	rs3982180;COSN28465109;COSN29695130	C	T
A375_SNV_12095	chr11	3417165	3417166	rs2002658	C	G
A375_SNV_12097	chr11	3423159	3423160	rs11027127	G	A
A375_SNV_12099	chr11	3423519	3423520	rs4539306;COSN6609286	C	G
A375_SNV_12105	chr11	3443656	3443657	rs56404814	G	A
A375_SNV_12107	chr11	3454986	3454987	rs61880681	G	T
A375_SNV_12118	chr11	3641993	3641994	rs115012337	G	A
A375_SNV_12152	chr11	5534594	5534595	rs7103458	C	G
A375_SNV_12187	chr11	6432101	6432102	rs17242666	T	C
A375_SNV_12188	chr11	6465714	6465715	rs74053396	C	T
A375_SNV_12250	chr11	7893058	7893059	rs12788171	T	C
A375_SNV_12253	chr11	8012451	8012452	rs11820764	T	C
A375_SNV_12259	chr11	8068867	8068868	rs4758280	G	A
A375_SNV_12274	chr11	8638569	8638570	rs34655699	C	G
A375_SNV_12314	chr11	10586964	10586965	rs77333038	A	G
A375_SNV_12319	chr11	10669532	10669533	rs903823	G	A
A375_SNV_12330	chr11	10944204	10944205	rs573182	T	C
A375_SNV_12338	chr11	11216242	11216243	rs118113050	G	A
A375_SNV_12349	chr11	11570227	11570228	rs34761188	C	T
A375_SNV_12359	chr11	11841978	11841979	rs28364721	G	T
A375_SNV_12371	chr11	12001350	12001351	rs3750940	A	G
A375_SNV_12405	chr11	12900761	12900762	rs1978897	T	G
A375_SNV_12408	chr11	13073755	13073756	rs79053957	G	T
A375_SNV_12423	chr11	13135362	13135363	rs10741610	T	C
A375_SNV_12428	chr11	13222388	13222389	rs12800336	G	A
A375_SNV_12430	chr11	13250220	13250221	rs1481879	C	T
A375_SNV_1244	chr1	16896329	16896330	rs77734029;COSN17472855;COSN28798600	A	G
A375_SNV_1245	chr1	16896333	16896334	rs79117029	G	A
A375_SNV_12458	chr11	15106799	15106800	rs11023435	C	A
A375_SNV_1246	chr1	16896397	16896398	rs75214399	G	A
A375_SNV_1247	chr1	16896400	16896401	rs4562613;COSN28714638	G	C
A375_SNV_12473	chr11	16607783	16607784	rs4757418	C	A
A375_SNV_1248	chr1	16896454	16896455	rs78405513;COSN14472621	C	G
A375_SNV_1249	chr1	16896651	16896652	rs6586523	G	T
A375_SNV_12490	chr11	17353637	17353638	rs2188955	T	G
A375_SNV_12493	chr11	17405788	17405789	rs2073583	G	C
A375_SNV_12518	chr11	18101449	18101450	rs7117439	G	A
A375_SNV_1252	chr1	16896849	16896850	rs12746419	G	C
A375_SNV_12521	chr11	18121226	18121227	rs370344268	C	A
A375_SNV_1253	chr1	16896875	16896876	rs12733253	A	T
A375_SNV_12533	chr11	18335632	18335633	rs4150579	A	G
A375_SNV_1254	chr1	16896881	16896882	rs12724236	T	A
A375_SNV_12540	chr11	18395898	18395899	rs7111748	C	A
A375_SNV_12547	chr11	18491024	18491025	rs12222210;COSN19692328;COSN28799118	T	C
A375_SNV_1255	chr1	16896895	16896896	rs12746540	G	A
A375_SNV_12550	chr11	18595636	18595637	rs6416020	C	T
A375_SNV_12559	chr11	18752805	18752806	rs4757709	C	T
A375_SNV_1257	chr1	16896943	16896944	rs12733294	A	T
A375_SNV_12597	chr11	19811092	19811093	rs60016486	G	A
A375_SNV_12600	chr11	19919432	19919433	rs716173	G	A
A375_SNV_1266	chr1	16903339	16903340	rs6691954;COSN17922987	C	T
A375_SNV_12674	chr11	25894856	25894857	rs35090912	A	G
A375_SNV_12688	chr11	26597412	26597413	rs61878589	A	C
A375_SNV_12689	chr11	26597442	26597443	rs11029629	A	G
A375_SNV_12691	chr11	26945224	26945225	rs11029747	A	G
A375_SNV_12693	chr11	26965150	26965151	rs12274052	A	G
A375_SNV_12698	chr11	27204751	27204752	rs12421923	G	C
A375_SNV_12710	chr11	27771922	27771923	rs34452566	G	T
A375_SNV_12723	chr11	29018878	29018879	rs11030550	C	T
A375_SNV_12730	chr11	29773949	29773950	rs1322507	T	C
A375_SNV_12733	chr11	29783691	29783692	rs16919812	C	T
A375_SNV_12737	chr11	30323177	30323178	rs4071559	C	T
A375_SNV_12740	chr11	30586299	30586300	.	G	A
A375_SNV_12794	chr11	32870703	32870704	rs11032044	G	T
A375_SNV_12799	chr11	33027380	33027381	rs11032094	A	G
A375_SNV_12802	chr11	33028267	33028268	rs3802789	A	G
A375_SNV_12805	chr11	33039857	33039858	rs1570046	G	C
A375_SNV_12822	chr11	33076439	33076440	rs2273554;COSN15632804;COSN19661521	T	A
A375_SNV_12853	chr11	33682510	33682511	rs831622	G	A
A375_SNV_12871	chr11	33802951	33802952	rs1533800	T	G
A375_SNV_12880	chr11	33858000	33858001	rs7121669	T	G
A375_SNV_12883	chr11	33870502	33870503	rs2273798	G	A
A375_SNV_12909	chr11	34192953	34192954	rs1883960	C	T
A375_SNV_12910	chr11	34193330	34193331	rs2473906	G	A
A375_SNV_12916	chr11	34215251	34215252	rs289977	C	T
A375_SNV_12921	chr11	34239160	34239161	rs2475164	C	T
A375_SNV_12928	chr11	34302749	34302750	rs4755367;COSN17953834	C	T
A375_SNV_12931	chr11	34331678	34331679	rs4756135	T	C
A375_SNV_12933	chr11	34396322	34396323	rs1157669	T	C
A375_SNV_12946	chr11	34438924	34438925	rs7943316;COSN26729253;COSN28796090;COSN28825609	A	T
A375_SNV_12948	chr11	34449131	34449132	rs769218;COSN28705283	G	A
A375_SNV_12949	chr11	34462657	34462658	rs4755372	C	T
A375_SNV_12952	chr11	34470895	34470896	rs17881488;COSN15330559;COSN28617359	C	A
A375_SNV_12969	chr11	34653334	34653335	rs286893	C	G
A375_SNV_12973	chr11	34665798	34665799	rs286885	C	A
A375_SNV_1300	chr1	16980268	16980269	rs55666927;COSN17479799;COSN25910811	C	A
A375_SNV_13001	chr11	34891717	34891718	rs2985388	G	A
A375_SNV_13004	chr11	34916526	34916527	rs112032820	C	T
A375_SNV_13010	chr11	35032086	35032087	rs2553796	G	A
A375_SNV_13015	chr11	35074017	35074018	rs1834460	T	C
A375_SNV_1303	chr1	17135765	17135766	rs877648	G	A
A375_SNV_13061	chr11	35323246	35323247	rs117135679	A	C
A375_SNV_13080	chr11	35478822	35478823	rs72922992	T	C
A375_SNV_13100	chr11	35846803	35846804	rs34848281	C	T
A375_SNV_13112	chr11	36051678	36051679	rs141084154	C	T
A375_SNV_13146	chr11	36249515	36249516	rs1405098	G	C
A375_SNV_13172	chr11	38446614	38446615	rs10836976	C	T
A375_SNV_13178	chr11	38788847	38788848	rs7924767	A	G
A375_SNV_13191	chr11	40294088	40294089	rs146880928	C	T
A375_SNV_13200	chr11	40670897	40670898	.	G	A
A375_SNV_13208	chr11	40991883	40991884	rs11036177	C	T
A375_SNV_13222	chr11	42521929	42521930	rs77505517	C	T
A375_SNV_13264	chr11	43992980	43992981	rs7103415	C	T
A375_SNV_13281	chr11	44112590	44112591	rs7111879	G	A
A375_SNV_13292	chr11	44315387	44315388	rs7121535	C	T
A375_SNV_13314	chr11	44621276	44621277	rs200993752	G	A
A375_SNV_13333	chr11	44949598	44949599	rs11038223	A	G
A375_SNV_13398	chr11	46248889	46248890	rs10838586	T	G
A375_SNV_13429	chr11	47214853	47214854	rs4237547	C	G
A375_SNV_13438	chr11	47292017	47292018	rs61896051	C	T
A375_SNV_13445	chr11	47426945	47426946	rs11600581	T	C
A375_SNV_13448	chr11	47434650	47434651	rs4282946	G	A
A375_SNV_1345	chr1	17452337	17452338	rs2800677	A	G
A375_SNV_13484	chr11	50298608	50298609	rs10794225;COSN17007258	T	C
A375_SNV_13553	chr11	57072862	57072863	rs655949;COSN5914784	A	G
A375_SNV_1356	chr1	17531887	17531888	rs61764867;COSN6430725	G	A
A375_SNV_13585	chr11	58334999	58335000	rs4127348	A	G
A375_SNV_1360	chr1	17551874	17551875	rs72643592	A	G
A375_SNV_13601	chr11	58640415	58640416	rs2276151	A	G
A375_SNV_13614	chr11	59102407	59102408	rs12794409	C	A
A375_SNV_13621	chr11	59175374	59175375	rs6591507	T	G
A375_SNV_13665	chr11	60831923	60831924	rs475601	G	A
A375_SNV_13668	chr11	60838320	60838321	rs1122409	C	T
A375_SNV_13684	chr11	61486982	61486983	rs77676987	T	C
A375_SNV_13689	chr11	61507705	61507706	rs11230727	A	T
A375_SNV_13694	chr11	61517063	61517064	rs112630956	G	T
A375_SNV_13709	chr11	61826691	61826692	rs174569	T	C
A375_SNV_13715	chr11	61860408	61860409	rs174611	T	C
A375_SNV_13719	chr11	61922710	61922711	rs2727258;COSN6533393;COSN8536308	G	A
A375_SNV_13721	chr11	62013644	62013645	rs7935835	G	A
A375_SNV_13729	chr11	62126066	62126067	rs72928167	G	A
A375_SNV_13765	chr11	63611198	63611199	rs7131579	C	T
A375_SNV_13785	chr11	64270899	64270900	rs185521548;COSN14853555	G	C
A375_SNV_13800	chr11	64380446	64380447	rs473739;COSN6610828;COSN8536367	T	G
A375_SNV_13854	chr11	65266402	65266403	rs554122	T	C
A375_SNV_13856	chr11	65279990	65279991	rs55760428	G	A
A375_SNV_13879	chr11	65570242	65570243	rs1784220;COSN6610882	G	T
A375_SNV_13898	chr11	65797314	65797315	rs44205	G	A
A375_SNV_13914	chr11	65857090	65857091	rs667555	A	C
A375_SNV_13932	chr11	66002308	66002309	rs14157	T	G
A375_SNV_13942	chr11	66906152	66906153	rs118126917	G	A
A375_SNV_13947	chr11	67409999	67410000	rs15578	T	C
A375_SNV_13969	chr11	67714158	67714159	rs4930499;COSN28655780	G	C
A375_SNV_13978	chr11	67826277	67826278	rs10896246	G	A
A375_SNV_13993	chr11	68256493	68256494	rs2458267	T	C
A375_SNV_14009	chr11	68455605	68455606	rs3867143	A	G
A375_SNV_14032	chr11	68727993	68727994	rs7942697	T	G
A375_SNV_1404	chr1	18145155	18145156	rs9730142	G	A
A375_SNV_14045	chr11	68974753	68974754	rs7108102	C	T
A375_SNV_14060	chr11	69157527	69157528	rs3019748	G	A
A375_SNV_1407	chr1	18149127	18149128	rs72942402	T	C
A375_SNV_14079	chr11	69311444	69311445	rs10896464	T	C
A375_SNV_14087	chr11	69402708	69402709	rs7929573	A	T
A375_SNV_14105	chr11	69598491	69598492	rs7113676	A	G
A375_SNV_14177	chr11	70091153	70091154	rs77907803	C	T
A375_SNV_142	chr1	2697523	2697524	rs61766474	A	T
A375_SNV_14216	chr11	70390712	70390713	rs7113595	T	C
A375_SNV_14236	chr11	70580731	70580732	rs4980617	C	G
A375_SNV_14282	chr11	71299614	71299615	rs1660857	T	G
A375_SNV_14294	chr11	71372705	71372706	rs935080	A	G
A375_SNV_14311	chr11	71452999	71453000	rs11606611	C	G
A375_SNV_1432	chr1	18762404	18762405	rs669138	C	T
A375_SNV_14320	chr11	71530695	71530696	rs4944081	A	G
A375_SNV_14334	chr11	71605117	71605118	rs1060714	T	G
A375_SNV_14338	chr11	71716714	71716715	rs7930595	A	G
A375_SNV_14341	chr11	71723374	71723375	rs7114991	A	G
A375_SNV_14370	chr11	72181842	72181843	rs649047;COSN20494959;COSN27874865;COSN27989620;COSN28024659	T	G
A375_SNV_14408	chr11	72753023	72753024	rs61894189	G	A
A375_SNV_14409	chr11	72761203	72761204	.	G	A
A375_SNV_14419	chr11	73242794	73242795	rs10898910	T	C
A375_SNV_14437	chr11	73389274	73389275	rs11826909	C	G
A375_SNV_14442	chr11	73412466	73412467	rs73542967	C	T
A375_SNV_14444	chr11	73416480	73416481	rs73542979	G	C
A375_SNV_14452	chr11	73661043	73661044	rs10793065	T	G
A375_SNV_14460	chr11	73797529	73797530	rs7937366	G	A
A375_SNV_14469	chr11	74157396	74157397	rs79135769	A	T
A375_SNV_14470	chr11	74171214	74171215	rs1726746;COSN26731813;COSN28735211	T	G
A375_SNV_14490	chr11	74551167	74551168	rs657474	T	C
A375_SNV_14518	chr11	75055812	75055813	rs11236310	T	C
A375_SNV_14525	chr11	75304081	75304082	.	A	G
A375_SNV_14531	chr11	75348139	75348140	rs12797588	C	T
A375_SNV_14543	chr11	75476343	75476344	rs1790156	A	G
A375_SNV_14574	chr11	76153532	76153533	rs10899159	G	C
A375_SNV_14581	chr11	76206289	76206290	rs1879633	T	C
A375_SNV_14612	chr11	76689529	76689530	rs11236863	A	G
A375_SNV_14631	chr11	76885459	76885460	rs618076	G	T
A375_SNV_14646	chr11	77299776	77299777	rs1670456	G	A
A375_SNV_14657	chr11	77672465	77672466	rs12222530	T	C
A375_SNV_14663	chr11	77914317	77914318	rs3018158	T	C
A375_SNV_14679	chr11	78074910	78074911	rs11237379	T	C
A375_SNV_14680	chr11	78079816	78079817	rs499799;COSN28562019	C	G
A375_SNV_14687	chr11	78139756	78139757	rs615116	G	T
A375_SNV_14689	chr11	78139777	78139778	rs2156785;COSN28645763	C	T
A375_SNV_147	chr1	2811238	2811239	rs10909880	C	T
A375_SNV_14702	chr11	78574843	78574844	.	C	T
A375_SNV_14733	chr11	79159051	79159052	rs10501434	A	G
A375_SNV_14735	chr11	79160991	79160992	rs535446	C	G
A375_SNV_14742	chr11	79266127	79266128	rs656104	G	T
A375_SNV_14743	chr11	79313670	79313671	rs479540	C	T
A375_SNV_14755	chr11	80298042	80298043	rs11232051	C	T
A375_SNV_14756	chr11	80298052	80298053	rs7396396	T	G
A375_SNV_14761	chr11	80594190	80594191	rs34605556	C	T
A375_SNV_14773	chr11	80997654	80997655	rs2373711	C	T
A375_SNV_14783	chr11	81744901	81744902	rs1563813	G	A
A375_SNV_14817	chr11	83316082	83316083	rs9888228	G	A
A375_SNV_14868	chr11	85822763	85822764	rs61907274	G	C
A375_SNV_14874	chr11	85954128	85954129	rs1892943	T	C
A375_SNV_14880	chr11	86069405	86069406	rs3016327	T	C
A375_SNV_14883	chr11	86103987	86103988	rs1237999	G	A
A375_SNV_14887	chr11	86147210	86147211	rs10898438	G	A
A375_SNV_14929	chr11	86624518	86624519	rs7105863	T	C
A375_SNV_14931	chr11	86639435	86639436	rs7117234	T	G
A375_SNV_14939	chr11	86732945	86732946	rs28382326	G	A
A375_SNV_1496	chr1	19430374	19430375	rs10917449	A	G
A375_SNV_14970	chr11	86924312	86924313	rs7116140	G	A
A375_SNV_15014	chr11	88232017	88232018	rs10830468	C	G
A375_SNV_15040	chr11	88552535	88552536	rs308787	T	C
A375_SNV_15055	chr11	88838335	88838336	rs586927	T	C
A375_SNV_15058	chr11	88930220	88930221	rs676289	C	A
A375_SNV_15069	chr11	89785922	89785923	rs746906700	G	A
A375_SNV_15092	chr11	90747348	90747349	rs2213088	C	T
A375_SNV_15133	chr11	91947222	91947223	.	C	T
A375_SNV_15146	chr11	93054537	93054538	rs576277	G	A
A375_SNV_15170	chr11	93784132	93784133	rs655158	A	G
A375_SNV_15194	chr11	94171732	94171733	rs4638271	T	C
A375_SNV_15196	chr11	94186750	94186751	rs11601530	C	G
A375_SNV_15217	chr11	94512573	94512574	rs2509324	A	G
A375_SNV_15243	chr11	94603264	94603265	rs489591	T	C
A375_SNV_15258	chr11	94802691	94802692	rs3858371	T	C
A375_SNV_15265	chr11	94821358	94821359	rs2033363	A	G
A375_SNV_15290	chr11	95079927	95079928	rs623925	T	C
A375_SNV_15292	chr11	95082709	95082710	rs581788	T	G
A375_SNV_15299	chr11	95134568	95134569	rs511248	T	C
A375_SNV_15306	chr11	95499702	95499703	rs4237572	A	G
A375_SNV_15323	chr11	96169330	96169331	rs34655618	T	C
A375_SNV_15336	chr11	96278561	96278562	rs572424	C	G
A375_SNV_15368	chr11	97306476	97306477	rs1426630	G	A
A375_SNV_15372	chr11	97398462	97398463	rs347779	G	A
A375_SNV_15389	chr11	98047045	98047046	rs3017008	T	C
A375_SNV_15415	chr11	98208039	98208040	rs11214375	T	C
A375_SNV_15424	chr11	98601386	98601387	rs12362409	A	G
A375_SNV_15446	chr11	99406837	99406838	rs4608049	A	G
A375_SNV_15502	chr11	100451858	100451859	rs7929126	G	T
A375_SNV_15588	chr11	101853063	101853064	rs142535863	A	G
A375_SNV_15596	chr11	101879326	101879327	rs7944493	T	C
A375_SNV_15637	chr11	102593088	102593089	rs1711440	G	C
A375_SNV_15639	chr11	102600011	102600012	rs61344910	A	G
A375_SNV_15640	chr11	102603337	102603338	rs1711431	T	A
A375_SNV_15653	chr11	102734847	102734848	rs10791591	A	G
A375_SNV_15655	chr11	102747159	102747160	rs4537724	G	A
A375_SNV_15715	chr11	106115890	106115891	rs769620845	G	A
A375_SNV_15737	chr11	107073024	107073025	rs61903022	T	C
A375_SNV_15755	chr11	107561775	107561776	rs10749905	T	C
A375_SNV_15769	chr11	112657069	112657070	rs1987532	G	A
A375_SNV_15779	chr11	112757545	112757546	rs12418173	A	G
A375_SNV_1579	chr1	20575559	20575560	rs569660	G	A
A375_SNV_15803	chr11	113190489	113190490	rs11214535	T	C
A375_SNV_15824	chr11	114340943	114340944	rs7938104	A	C
A375_SNV_15825	chr11	114367078	114367079	rs6589425	C	T
A375_SNV_15834	chr11	114416493	114416494	rs3851572	G	A
A375_SNV_1589	chr1	20603541	20603542	rs517483	C	T
A375_SNV_15900	chr11	116310272	116310273	rs7935448	C	T
A375_SNV_15914	chr11	116339494	116339495	rs4938263	A	G
A375_SNV_15918	chr11	116367064	116367065	rs488435	C	T
A375_SNV_15922	chr11	116406361	116406362	rs1940143	C	T
A375_SNV_15923	chr11	116412798	116412799	rs11823029	T	C
A375_SNV_15924	chr11	116415212	116415213	rs576670	G	A
A375_SNV_15927	chr11	116420989	116420990	rs544154	A	G
A375_SNV_15945	chr11	116645935	116645936	rs1240768	C	T
A375_SNV_15947	chr11	116861795	116861796	rs2075292;COSN24711781;COSN28681273	G	T
A375_SNV_15956	chr11	117095718	117095719	rs900012	G	A
A375_SNV_15967	chr11	117198260	117198261	rs474488	A	G
A375_SNV_15981	chr11	117476684	117476685	rs587443	C	T
A375_SNV_15985	chr11	117512978	117512979	rs10892133	C	T
A375_SNV_16009	chr11	117816404	117816405	rs2226635	C	T
A375_SNV_16033	chr11	118229460	118229461	rs12361791	T	G
A375_SNV_16038	chr11	118244177	118244178	rs56356019	A	G
A375_SNV_1604	chr1	20697109	20697110	rs590454	T	C
A375_SNV_16047	chr11	118291169	118291170	rs12420795	G	C
A375_SNV_16053	chr11	118316795	118316796	rs4936428	T	C
A375_SNV_1606	chr1	20733212	20733213	rs78491441	C	G
A375_SNV_16081	chr11	118911000	118911001	rs6589707	C	A
A375_SNV_16131	chr11	119556912	119556913	rs2663623	A	G
A375_SNV_16170	chr11	120013609	120013610	rs665758;COSN6607343	G	A
A375_SNV_16173	chr11	120026743	120026744	rs610831	A	C
A375_SNV_1619	chr1	21568567	21568568	rs1256330;COSN6442977	T	C
A375_SNV_162	chr1	2979541	2979542	rs77497600;COSN6452163	C	T
A375_SNV_16205	chr11	120266755	120266756	rs2096882	G	T
A375_SNV_16208	chr11	120306820	120306821	rs56765654	C	T
A375_SNV_16210	chr11	120336695	120336696	rs7126413	A	G
A375_SNV_16241	chr11	120833206	120833207	rs11218019	A	C
A375_SNV_16250	chr11	120948335	120948336	rs11218074;COSN17912675	A	G
A375_SNV_16265	chr11	121130074	121130075	rs586473;COSM4145410	T	C
A375_SNV_16272	chr11	121237969	121237970	rs1941297	T	C
A375_SNV_16287	chr11	122071803	122071804	rs4936671	C	G
A375_SNV_16292	chr11	122107193	122107194	rs4121975	G	A
A375_SNV_16319	chr11	122249122	122249123	rs77337313	G	A
A375_SNV_16330	chr11	122563630	122563631	rs10892859	T	G
A375_SNV_16337	chr11	122634872	122634873	rs11218724	G	A
A375_SNV_16345	chr11	122656411	122656412	rs7129071	G	A
A375_SNV_16351	chr11	122704228	122704229	rs1344168	A	G
A375_SNV_16353	chr11	122720742	122720743	rs7935844	T	C
A375_SNV_16358	chr11	122730988	122730989	rs12808150	G	T
A375_SNV_16361	chr11	122737589	122737590	rs11218787	T	G
A375_SNV_16377	chr11	122883498	122883499	rs56919486	G	C
A375_SNV_16381	chr11	122931780	122931781	rs7119411	A	C
A375_SNV_16395	chr11	123054501	123054502	rs12791065	G	A
A375_SNV_16397	chr11	123100581	123100582	rs61904420;COSN6607475	G	A
A375_SNV_16401	chr11	123145728	123145729	rs7131518	G	T
A375_SNV_16422	chr11	123454303	123454304	rs77277044	A	C
A375_SNV_16445	chr11	123674467	123674468	rs1290018	C	T
A375_SNV_16504	chr11	124800486	124800487	rs114076082	C	G
A375_SNV_16523	chr11	124923785	124923786	rs10790715;COSM7370977	T	C
A375_SNV_16525	chr11	124954053	124954054	rs3809056;COSN6607587	G	T
A375_SNV_16538	chr11	125202572	125202573	.	G	C
A375_SNV_16567	chr11	125987474	125987475	rs629252	G	C
A375_SNV_16577	chr11	126104680	126104681	rs12797852	C	G
A375_SNV_16610	chr11	126373813	126373814	rs7121123;COSN28726665	A	G
A375_SNV_16627	chr11	126434366	126434367	rs35879271	C	T
A375_SNV_16649	chr11	126586120	126586121	rs185896626	A	G
A375_SNV_16650	chr11	126592123	126592124	rs549928	G	A
A375_SNV_16659	chr11	126690723	126690724	rs11220583	C	T
A375_SNV_16663	chr11	126718301	126718302	rs12291492	C	T
A375_SNV_16695	chr11	126929361	126929362	rs1784311	G	T
A375_SNV_16708	chr11	127470616	127470617	rs1358557	T	C
A375_SNV_16711	chr11	127485945	127485946	rs749514	G	A
A375_SNV_16717	chr11	127544721	127544722	rs7925959	G	T
A375_SNV_16733	chr11	128053041	128053042	rs11221140	G	A
A375_SNV_16741	chr11	128334583	128334584	rs7131167	C	T
A375_SNV_16742	chr11	128336514	128336515	rs6590322	C	T
A375_SNV_16745	chr11	128361670	128361671	rs1125251	T	C
A375_SNV_16767	chr11	128707728	128707729	rs11221442	G	C
A375_SNV_16799	chr11	128930303	128930304	rs58430098	A	G
A375_SNV_16808	chr11	129225343	129225344	rs10894002	C	G
A375_SNV_16849	chr11	129825719	129825720	rs691638	T	C
A375_SNV_16859	chr11	130371107	130371108	rs10736582	T	C
A375_SNV_16862	chr11	130478454	130478455	rs58232964	G	A
A375_SNV_16866	chr11	130536264	130536265	rs11222158	A	G
A375_SNV_1687	chr1	23154483	23154484	rs9426807	G	A
A375_SNV_16875	chr11	130584276	130584277	rs61915767	T	C
A375_SNV_16884	chr11	130666891	130666892	rs59346731	T	C
A375_SNV_16887	chr11	130674827	130674828	rs117397786	G	A
A375_SNV_16911	chr11	130909009	130909010	rs11222383	C	T
A375_SNV_16919	chr11	130909907	130909908	rs1559671;COSN15322498;COSN28573419;COSN28695949;COSN8863275;COSN8863276	C	T
A375_SNV_16968	chr11	131924645	131924646	rs641075	C	G
A375_SNV_16969	chr11	131924710	131924711	rs12284223	C	T
A375_SNV_16975	chr11	132028823	132028824	rs534765	T	A
A375_SNV_16981	chr11	132115617	132115618	rs10894504	G	A
A375_SNV_16985	chr11	132135756	132135757	rs11222953	G	A
A375_SNV_17015	chr11	132576984	132576985	rs4274202	C	T
A375_SNV_17027	chr11	132898015	132898016	rs61906918	A	G
A375_SNV_17067	chr11	133776830	133776831	rs11223585;COSN25323776	C	T
A375_SNV_17070	chr11	133787831	133787832	rs187260444	C	G
A375_SNV_17073	chr11	133821786	133821787	rs2723587	A	G
A375_SNV_1708	chr1	23475471	23475472	rs968280	A	T
A375_SNV_1710	chr1	23559581	23559582	rs2742946	T	C
A375_SNV_17102	chr11	133991347	133991348	rs75691728	A	C
A375_SNV_17105	chr11	134027069	134027070	rs74380652	G	A
A375_SNV_17109	chr11	134037449	134037450	rs879601	G	T
A375_SNV_17114	chr11	134266936	134266937	rs10791351	T	C
A375_SNV_17129	chr11	134308615	134308616	rs7128443	C	T
A375_SNV_1719	chr1	23619952	23619953	rs72663260	C	A
A375_SNV_17203	chr11	134741878	134741879	rs11223980	C	G
A375_SNV_17208	chr11	134754843	134754844	rs7929855	C	T
A375_SNV_17272	chr12	469182	469183	rs4980826	C	A
A375_SNV_17278	chr12	510383	510384	rs76158258	A	T
A375_SNV_17290	chr12	610496	610497	rs2535404	C	T
A375_SNV_17295	chr12	726742	726743	rs111490997	A	T
A375_SNV_17307	chr12	949521	949522	rs3748522	A	C
A375_SNV_17341	chr12	1757632	1757633	rs2108642;COSN28682822	C	A
A375_SNV_17346	chr12	1800950	1800951	rs146934061	G	A
A375_SNV_17349	chr12	1813138	1813139	rs76782035	A	G
A375_SNV_17352	chr12	1838026	1838027	rs10735004	C	T
A375_SNV_17421	chr12	3105147	3105148	rs12310376	T	A
A375_SNV_1743	chr1	24236461	24236462	rs11249046;COSN6450621	G	A
A375_SNV_17430	chr12	3199771	3199772	rs1034326447	C	T
A375_SNV_17443	chr12	3300579	3300580	rs55953300	G	A
A375_SNV_17445	chr12	3313222	3313223	rs7960233	A	G
A375_SNV_17518	chr12	5074095	5074096	rs12825759	A	G
A375_SNV_17535	chr12	5442465	5442466	rs11063677	G	A
A375_SNV_17585	chr12	6471061	6471062	rs2072377	A	T
A375_SNV_17601	chr12	6746068	6746069	rs35039612	A	G
A375_SNV_17613	chr12	7109321	7109322	.	C	T
A375_SNV_17626	chr12	7797911	7797912	rs10772739	C	T
A375_SNV_17640	chr12	7860482	7860483	rs35612191	T	C
A375_SNV_17649	chr12	7994769	7994770	rs7294894	C	G
A375_SNV_17657	chr12	8058040	8058041	rs2072449	A	G
A375_SNV_17684	chr12	8396804	8396805	rs9669006;COSN17496635	G	T
A375_SNV_17722	chr12	9240378	9240379	rs34368;COSN28708035	C	G
A375_SNV_17744	chr12	9290255	9290256	rs2433000;COSN23897949	G	C
A375_SNV_17760	chr12	9334183	9334184	rs4883240	G	A
A375_SNV_17763	chr12	9350511	9350512	rs4883244	A	G
A375_SNV_17773	chr12	9423589	9423590	rs7306121	G	A
A375_SNV_17783	chr12	9586304	9586305	rs7313960	G	A
A375_SNV_17792	chr12	9792722	9792723	rs73063561	C	T
A375_SNV_17803	chr12	9876914	9876915	rs7313246	T	A
A375_SNV_17849	chr12	11014246	11014247	.	A	T
A375_SNV_17887	chr12	12008606	12008607	rs728189	C	A
A375_SNV_17897	chr12	12082042	12082043	rs7975324;COSN16915022	T	A
A375_SNV_17915	chr12	12472427	12472428	rs917011926	G	A
A375_SNV_1792	chr1	24866663	24866664	rs3131513	G	A
A375_SNV_17930	chr12	12717001	12717002	rs36228499	C	A
A375_SNV_17950	chr12	12922444	12922445	rs4763899	G	A
A375_SNV_17951	chr12	12922462	12922463	rs11613894	C	T
A375_SNV_17957	chr12	12966113	12966114	rs1642197	C	T
A375_SNV_17963	chr12	13024354	13024355	rs4763314	T	A
A375_SNV_17983	chr12	13343635	13343636	rs7134400	G	T
A375_SNV_17991	chr12	13451657	13451658	rs11055451	G	C
A375_SNV_18000	chr12	13592109	13592110	rs888150	T	C
A375_SNV_18001	chr12	13592251	13592252	rs888149	A	G
A375_SNV_18002	chr12	13592408	13592409	rs58829609	C	T
A375_SNV_18003	chr12	13592413	13592414	rs10772695	C	T
A375_SNV_18027	chr12	14825244	14825245	rs12316570	T	C
A375_SNV_18030	chr12	14836363	14836364	rs4764128	G	A
A375_SNV_1806	chr1	24971792	24971793	rs10903120	G	A
A375_SNV_18080	chr12	16389717	16389718	rs7972659	G	A
A375_SNV_18087	chr12	17007643	17007644	rs10846456	T	C
A375_SNV_18088	chr12	17028517	17028518	rs11057141	G	C
A375_SNV_18124	chr12	18173344	18173345	rs4516025	G	A
A375_SNV_18127	chr12	18218109	18218110	rs16913962	T	A
A375_SNV_18135	chr12	18324077	18324078	rs59321123	G	A
A375_SNV_18145	chr12	18659403	18659404	rs543384	C	T
A375_SNV_18188	chr12	19843123	19843124	rs1466687	A	G
A375_SNV_18194	chr12	19957716	19957717	rs7295275	C	T
A375_SNV_18204	chr12	20374977	20374978	rs11045196	T	C
A375_SNV_18206	chr12	20383744	20383745	rs935258	C	T
A375_SNV_18225	chr12	20822403	20822404	rs12811566	G	T
A375_SNV_18239	chr12	21215080	21215081	rs58258204	C	T
A375_SNV_18260	chr12	22230786	22230787	rs12820379	C	T
A375_SNV_18281	chr12	28028240	28028241	rs60240939	A	G
A375_SNV_1832	chr1	25030875	25030876	rs11582679	C	T
A375_SNV_18322	chr12	29640310	29640311	rs1549412	A	C
A375_SNV_18398	chr12	31080584	31080585	rs4031360	G	A
A375_SNV_18413	chr12	31220062	31220063	rs61917101	G	T
A375_SNV_18434	chr12	31959357	31959358	rs12370315	G	C
A375_SNV_18452	chr12	32113316	32113317	rs1144720	A	G
A375_SNV_18471	chr12	32419525	32419526	rs325419	A	G
A375_SNV_18545	chr12	38149505	38149506	rs61931401	T	C
A375_SNV_18552	chr12	38316780	38316781	rs7296576	C	T
A375_SNV_18581	chr12	39239822	39239823	rs186995891	T	A
A375_SNV_18611	chr12	40980439	40980440	rs11611881	C	A
A375_SNV_18622	chr12	41516143	41516144	rs2730832	C	T
A375_SNV_18624	chr12	41522148	41522149	rs285573	G	A
A375_SNV_18632	chr12	41932567	41932568	rs4306331	T	A
A375_SNV_18637	chr12	42039101	42039102	rs10785325	G	T
A375_SNV_18640	chr12	42091051	42091052	rs7135955	G	A
A375_SNV_18644	chr12	42144727	42144728	rs118022281;COSN6615897	C	G
A375_SNV_1865	chr1	25568914	25568915	rs3924236	C	T
A375_SNV_18666	chr12	42661314	42661315	rs1922761	C	T
A375_SNV_18677	chr12	42687694	42687695	rs1400815	C	T
A375_SNV_18683	chr12	42733298	42733299	rs2730983	C	T
A375_SNV_18770	chr12	46220035	46220036	rs960117	C	T
A375_SNV_1880	chr1	25794544	25794545	rs807246	T	C
A375_SNV_18811	chr12	47110389	47110390	rs57351005	G	A
A375_SNV_18812	chr12	47123911	47123912	rs11183750	C	T
A375_SNV_18814	chr12	47164665	47164666	rs12826679	G	T
A375_SNV_18840	chr12	47397693	47397694	rs1988720	T	C
A375_SNV_18849	chr12	47458390	47458391	rs7312534	C	T
A375_SNV_18857	chr12	47768696	47768697	rs7488942	A	T
A375_SNV_18864	chr12	47818935	47818936	rs73109811	C	T
A375_SNV_18876	chr12	48028705	48028706	rs2408954	G	A
A375_SNV_18889	chr12	48176792	48176793	rs79312299	A	G
A375_SNV_18893	chr12	48197568	48197569	rs1004746	G	T
A375_SNV_18894	chr12	48197615	48197616	rs2012773	A	T
A375_SNV_18905	chr12	48296616	48296617	rs76501581	G	A
A375_SNV_18917	chr12	48642008	48642009	rs7139119	T	C
A375_SNV_18927	chr12	48764706	48764707	rs12307769	G	A
A375_SNV_18928	chr12	48765826	48765827	rs7132180	A	G
A375_SNV_18937	chr12	48884045	48884046	rs11168773	G	A
A375_SNV_18939	chr12	48904080	48904081	rs961320	C	T
A375_SNV_18946	chr12	48956674	48956675	rs1690177	C	T
A375_SNV_18957	chr12	49322998	49322999	rs11168975	T	C
A375_SNV_18962	chr12	49803724	49803725	rs7978693	G	A
A375_SNV_18974	chr12	50032587	50032588	rs694851	G	A
A375_SNV_18981	chr12	50557099	50557100	rs111838971	G	T
A375_SNV_18988	chr12	51025837	51025838	rs224575	T	C
A375_SNV_19041	chr12	52281313	52281314	rs949391	T	C
A375_SNV_19073	chr12	52714499	52714500	rs111832109	C	A
A375_SNV_19089	chr12	52742563	52742564	rs183084983	A	G
A375_SNV_19113	chr12	52903535	52903536	rs7964223;COSN17005336;COSN6616335	G	A
A375_SNV_19114	chr12	52903700	52903701	rs939945565	G	A
A375_SNV_19119	chr12	52920948	52920949	rs2682338	A	G
A375_SNV_19137	chr12	53180581	53180582	rs34628172;COSN20053134;COSN20407561;COSN26727455	C	T
A375_SNV_1914	chr1	26081917	26081918	rs3008235	T	C
A375_SNV_19166	chr12	53561281	53561282	rs7302835	C	T
A375_SNV_19175	chr12	53695512	53695513	rs5009146	A	C
A375_SNV_19182	chr12	53739846	53739847	rs11170672	A	G
A375_SNV_19219	chr12	54214771	54214772	rs56162312	G	T
A375_SNV_19227	chr12	54280547	54280548	rs530476071	A	C
A375_SNV_19230	chr12	54372000	54372001	rs7960765	G	A
A375_SNV_19248	chr12	54974460	54974461	rs4758993;COSM3753375	G	A
A375_SNV_19276	chr12	56521762	56521763	rs3782235	G	A
A375_SNV_19294	chr12	56725451	56725452	rs3214051	G	A
A375_SNV_19297	chr12	56795242	56795243	rs7305851	T	G
A375_SNV_19304	chr12	57087193	57087194	rs3759135	G	T
A375_SNV_19309	chr12	57110413	57110414	rs73118440	G	T
A375_SNV_19326	chr12	57520626	57520627	.	C	T
A375_SNV_19328	chr12	57591139	57591140	rs184301136	C	G
A375_SNV_1933	chr1	26234253	26234254	rs3795687	G	A
A375_SNV_19333	chr12	57633297	57633298	rs774899	C	T
A375_SNV_19343	chr12	57737930	57737931	.	G	A
A375_SNV_19367	chr12	58393338	58393339	rs12424547	G	T
A375_SNV_19380	chr12	58487873	58487874	rs7308916	A	G
A375_SNV_19386	chr12	58540654	58540655	rs4760230	C	T
A375_SNV_19516	chr12	63319658	63319659	rs1146115	G	A
A375_SNV_19520	chr12	63349906	63349907	rs699623	A	G
A375_SNV_19547	chr12	63967352	63967353	rs60052302	G	A
A375_SNV_19596	chr12	66156773	66156774	rs4502026	T	C
A375_SNV_19601	chr12	66240634	66240635	rs1152913	A	T
A375_SNV_19612	chr12	66503983	66503984	rs985512893	T	C
A375_SNV_19617	chr12	66516369	66516370	rs17102608	C	T
A375_SNV_19621	chr12	66588333	66588334	rs17102710	G	A
A375_SNV_19637	chr12	66838977	66838978	rs187937764	T	C
A375_SNV_19713	chr12	68106458	68106459	rs1005048	C	T
A375_SNV_19751	chr12	68793123	68793124	rs11177375	G	A
A375_SNV_19765	chr12	69239612	69239613	rs367612178	C	T
A375_SNV_19766	chr12	69341557	69341558	rs61929087	A	G
A375_SNV_19774	chr12	69470389	69470390	rs221070	A	G
A375_SNV_19779	chr12	69570090	69570091	rs497758	C	A
A375_SNV_1978	chr1	27065105	27065106	rs867503973	G	C
A375_SNV_19807	chr12	69780086	69780087	rs12368922	C	T
A375_SNV_1983	chr1	27161807	27161808	rs12402451	T	C
A375_SNV_19831	chr12	69938046	69938047	rs789560	G	T
A375_SNV_19835	chr12	70053130	70053131	rs1239916	T	G
A375_SNV_19847	chr12	70577144	70577145	rs12369529	C	T
A375_SNV_19851	chr12	70848035	70848036	rs11178452	C	T
A375_SNV_19871	chr12	71118520	71118521	rs10431515	C	A
A375_SNV_19876	chr12	71183320	71183321	rs1495377	G	C
A375_SNV_19878	chr12	71258833	71258834	rs6581997	T	C
A375_SNV_19956	chr12	74095507	74095508	rs753044	C	T
A375_SNV_19958	chr12	74292635	74292636	rs7957113	T	C
A375_SNV_1996	chr1	27581867	27581868	rs72886318	G	A
A375_SNV_19969	chr12	74509166	74509167	rs36153793	G	C
A375_SNV_20	chr1	634046	634047	rs55665739;COSN14604098;COSN16740542;COSN20074008;COSN20074132;COSN22929777;COSN27001248	C	T
A375_SNV_20000	chr12	74945828	74945829	rs1405461	G	A
A375_SNV_20008	chr12	75390992	75390993	rs7978856;COSN28686846	C	T
A375_SNV_20019	chr12	75660342	75660343	rs12427058	T	C
A375_SNV_20026	chr12	75745762	75745763	rs1275580;COSN16206483	C	T
A375_SNV_20034	chr12	75878194	75878195	rs1732754	G	A
A375_SNV_20035	chr12	75889573	75889574	rs11180732;COSN17604325	G	T
A375_SNV_20053	chr12	76031695	76031696	rs3747549;COSM3753495	G	A
A375_SNV_20058	chr12	76080975	76080976	rs10748298	T	C
A375_SNV_20062	chr12	76084895	76084896	rs11180824	T	C
A375_SNV_20077	chr12	76470701	76470702	rs34234937	A	C
A375_SNV_20089	chr12	76719395	76719396	rs10746218	T	C
A375_SNV_2009	chr1	27650758	27650759	rs114099369	C	T
A375_SNV_20104	chr12	77065523	77065524	rs35834163	C	G
A375_SNV_20132	chr12	77493606	77493607	rs74977792	G	A
A375_SNV_20150	chr12	77914294	77914295	rs1479029	G	A
A375_SNV_20156	chr12	78121395	78121396	rs118184835	A	G
A375_SNV_20163	chr12	78458088	78458089	rs10506786	G	A
A375_SNV_20172	chr12	78977679	78977680	rs67167203	C	T
A375_SNV_20195	chr12	80184212	80184213	rs10746154	T	C
A375_SNV_20213	chr12	80778267	80778268	.	A	C
A375_SNV_20277	chr12	82686957	82686958	rs74106267	C	T
A375_SNV_20287	chr12	82943069	82943070	rs1796162	G	A
A375_SNV_2032	chr1	28247323	28247324	rs492554	C	T
A375_SNV_20342	chr12	84772487	84772488	rs2198282	T	C
A375_SNV_20361	chr12	85627834	85627835	rs6539902	A	G
A375_SNV_20363	chr12	85640031	85640032	rs10466964	G	T
A375_SNV_20368	chr12	85897052	85897053	rs7305873	G	C
A375_SNV_20412	chr12	88299950	88299951	rs9739175	A	G
A375_SNV_20417	chr12	88310257	88310258	rs12369673	C	T
A375_SNV_20426	chr12	88420779	88420780	rs7487756	A	G
A375_SNV_20437	chr12	89225804	89225805	rs77787001	C	G
A375_SNV_20448	chr12	89533399	89533400	rs11105319	G	A
A375_SNV_20449	chr12	89542537	89542538	rs7969322	T	C
A375_SNV_20469	chr12	90010273	90010274	rs7488223	T	C
A375_SNV_20481	chr12	90344177	90344178	rs704093	T	C
A375_SNV_2050	chr1	28393065	28393066	rs10902701	T	C
A375_SNV_20555	chr12	92369303	92369304	rs420271	A	T
A375_SNV_20568	chr12	92502718	92502719	rs2013113	C	T
A375_SNV_20576	chr12	92602749	92602750	rs17662633	C	T
A375_SNV_20581	chr12	92785323	92785324	rs117150521	A	G
A375_SNV_20587	chr12	93079542	93079543	rs11610667	C	T
A375_SNV_20589	chr12	93113534	93113535	rs6538386	T	C
A375_SNV_20610	chr12	93593281	93593282	rs11107123	A	G
A375_SNV_20626	chr12	93857565	93857566	rs10745667	T	G
A375_SNV_20628	chr12	93892791	93892792	rs11107241	T	G
A375_SNV_20656	chr12	94104186	94104187	rs1447003	A	G
A375_SNV_20682	chr12	94733077	94733078	rs60100736	C	T
A375_SNV_20703	chr12	94922783	94922784	rs1863554	T	C
A375_SNV_20714	chr12	95463129	95463130	rs2769442	T	C
A375_SNV_20719	chr12	95484701	95484702	rs764020180	T	C
A375_SNV_20721	chr12	95548692	95548693	rs11108102	G	A
A375_SNV_2073	chr1	28824180	28824181	rs28474854	A	G
A375_SNV_20741	chr12	95700429	95700430	rs10859925	G	A
A375_SNV_20760	chr12	96136111	96136112	rs61938832	G	A
A375_SNV_20764	chr12	96158793	96158794	rs112413134	A	C
A375_SNV_20808	chr12	97813408	97813409	rs249632	G	A
A375_SNV_20820	chr12	98401690	98401691	rs183089687	C	T
A375_SNV_20823	chr12	98406434	98406435	rs741528	G	C
A375_SNV_20826	chr12	98419085	98419086	rs17227563	G	A
A375_SNV_20828	chr12	98446045	98446046	.	C	T
A375_SNV_20830	chr12	98457213	98457214	rs1096147	G	A
A375_SNV_20833	chr12	98503866	98503867	rs2289377;COSN28633356;COSN28656353	G	A
A375_SNV_20858	chr12	99128396	99128397	rs2372732	C	T
A375_SNV_20871	chr12	99618912	99618913	rs1604173	G	A
A375_SNV_20899	chr12	100853092	100853093	rs4764762	C	G
A375_SNV_2091	chr1	29122124	29122125	rs538108	C	T
A375_SNV_20912	chr12	101230776	101230777	rs55699529	A	G
A375_SNV_20913	chr12	101230852	101230853	rs7960060	A	G
A375_SNV_20918	chr12	101594995	101594996	rs1697477;COSN28676261	G	T
A375_SNV_20954	chr12	102879415	102879416	rs937474	C	G
A375_SNV_20967	chr12	103434206	103434207	rs7967288	T	C
A375_SNV_20976	chr12	103626453	103626454	rs703616	T	C
A375_SNV_20994	chr12	103907964	103907965	rs2583224	C	T
A375_SNV_21	chr1	634552	634553	rs368347679;COSN16213390;COSN17000970;COSN27970566	G	A
A375_SNV_21004	chr12	104027211	104027212	rs2723867	A	T
A375_SNV_21046	chr12	104510818	104510819	rs79674271	C	T
A375_SNV_21063	chr12	104696003	104696004	rs312143	A	G
A375_SNV_21105	chr12	105334767	105334768	rs117413203	T	A
A375_SNV_21126	chr12	105561889	105561890	rs4964385	C	G
A375_SNV_2114	chr1	29439862	29439863	rs34196077	C	T
A375_SNV_21142	chr12	105946198	105946199	rs10861534	A	G
A375_SNV_21148	chr12	106188580	106188581	rs188547109	C	G
A375_SNV_2115	chr1	29443309	29443310	rs9286970	G	T
A375_SNV_21160	chr12	106288509	106288510	rs7297359	G	A
A375_SNV_21164	chr12	106305649	106305650	rs12370430	C	G
A375_SNV_21171	chr12	106415351	106415352	rs10778468	A	C
A375_SNV_21172	chr12	106415398	106415399	rs2246353	T	G
A375_SNV_21184	chr12	106643322	106643323	rs77242465	G	A
A375_SNV_21220	chr12	107336467	107336468	rs1040476310	C	T
A375_SNV_21221	chr12	107337089	107337090	rs2075264	G	A
A375_SNV_2124	chr1	29508870	29508871	rs9426277	C	A
A375_SNV_21274	chr12	107892287	107892288	rs77889947	T	C
A375_SNV_21275	chr12	107903764	107903765	rs113186071	G	A
A375_SNV_2128	chr1	29557418	29557419	rs74066617	A	G
A375_SNV_21285	chr12	108070034	108070035	rs933893	T	C
A375_SNV_2131	chr1	29574075	29574076	rs28503576	G	A
A375_SNV_21344	chr12	108811691	108811692	rs7314329	A	G
A375_SNV_21351	chr12	108856579	108856580	rs987044	A	G
A375_SNV_21352	chr12	108857917	108857918	rs11114069;COSN6613034;COSN6613035	G	A
A375_SNV_21369	chr12	109052595	109052596	rs2304266	C	T
A375_SNV_21373	chr12	109097966	109097967	rs11832399	C	T
A375_SNV_21375	chr12	109115974	109115975	rs73195473	C	T
A375_SNV_21405	chr12	110171908	110171909	rs11065287	C	T
A375_SNV_21407	chr12	110578824	110578825	rs16940902	T	G
A375_SNV_21425	chr12	110917801	110917802	rs3782888	G	A
A375_SNV_21434	chr12	112789255	112789256	rs144641363	C	G
A375_SNV_21465	chr12	113102016	113102017	rs1674101	A	G
A375_SNV_2148	chr1	29710049	29710050	rs72879827	G	A
A375_SNV_215	chr1	3502229	3502230	rs2821026	G	C
A375_SNV_21541	chr12	114916317	114916318	rs10850402	G	A
A375_SNV_21577	chr12	115405443	115405444	rs11067575	T	G
A375_SNV_21581	chr12	115507215	115507216	rs11067631	T	C
A375_SNV_21629	chr12	116402271	116402272	rs16946632	G	A
A375_SNV_21647	chr12	117111620	117111621	rs10850761;COSN8310314	C	T
A375_SNV_21675	chr12	124218009	124218010	.	G	A
A375_SNV_21689	chr12	128026126	128026127	.	G	A
A375_SNV_21696	chr12	129571993	129571994	.	C	G
A375_SNV_21779	chr12	131017288	131017289	rs1195919	C	T
A375_SNV_21803	chr12	131250179	131250180	rs11061407	C	T
A375_SNV_21806	chr12	131265013	131265014	rs10848328	A	G
A375_SNV_21829	chr12	131392395	131392396	rs67372075	G	C
A375_SNV_21864	chr12	131452667	131452668	rs2895144	T	C
A375_SNV_21872	chr12	131475168	131475169	rs10909611;COSN15054461	C	T
A375_SNV_21903	chr12	131701948	131701949	rs75516611	G	A
A375_SNV_21905	chr12	131775756	131775757	rs755437	T	C
A375_SNV_21915	chr12	131829397	131829398	rs4964924	C	T
A375_SNV_21918	chr12	131851417	131851418	rs10751704	T	G
A375_SNV_21921	chr12	132189815	132189816	rs112664491	C	G
A375_SNV_21957	chr12	132430466	132430467	rs11146957	A	G
A375_SNV_22017	chr12	132908531	132908532	rs4758917	A	G
A375_SNV_22044	chr13	18624290	18624291	rs4769979	A	C
A375_SNV_22046	chr13	18624934	18624935	rs4113419	T	C
A375_SNV_22057	chr13	18992639	18992640	rs35227985	A	G
A375_SNV_22067	chr13	19116759	19116760	rs4238187	A	G
A375_SNV_22070	chr13	19117477	19117478	rs73431888	T	C
A375_SNV_22101	chr13	19347091	19347092	rs113544630	A	C
A375_SNV_22113	chr13	19958576	19958577	rs113555480	G	A
A375_SNV_22115	chr13	20118755	20118756	rs1009054	T	C
A375_SNV_22116	chr13	20120726	20120727	rs28435138	G	A
A375_SNV_22119	chr13	20142271	20142272	rs11617415;COSM1365738	C	T
A375_SNV_2212	chr1	30379165	30379166	rs16833636	T	G
A375_SNV_22140	chr13	20512233	20512234	rs4414328	A	G
A375_SNV_22153	chr13	21130216	21130217	rs4769153	G	T
A375_SNV_22183	chr13	21637514	21637515	rs747587393	T	C
A375_SNV_22207	chr13	21909692	21909693	rs9509921;COSN1602913;COSN6223594	C	T
A375_SNV_2223	chr1	30451203	30451204	.	G	A
A375_SNV_22237	chr13	22814399	22814400	rs7990176;COSN17434918	A	G
A375_SNV_22245	chr13	22884193	22884194	rs12428323	C	T
A375_SNV_22253	chr13	22926587	22926588	rs9580469	C	G
A375_SNV_22291	chr13	23225940	23225941	rs9507056	T	C
A375_SNV_22292	chr13	23225987	23225988	rs61268753	C	T
A375_SNV_22305	chr13	23459062	23459063	rs17388607	G	A
A375_SNV_22311	chr13	23506212	23506213	rs61947009	G	A
A375_SNV_22325	chr13	23723013	23723014	rs7993131	A	C
A375_SNV_22326	chr13	23751016	23751017	rs7330379	A	G
A375_SNV_22339	chr13	23915465	23915466	rs1326131;COSN6619980	C	T
A375_SNV_22355	chr13	24085872	24085873	rs912139	C	T
A375_SNV_22365	chr13	24127323	24127324	rs9511068	A	G
A375_SNV_22397	chr13	24606012	24606013	rs943049	C	T
A375_SNV_22414	chr13	24968605	24968606	rs7985492	G	A
A375_SNV_22416	chr13	24981404	24981405	rs2483395;COSN17001013	A	T
A375_SNV_22424	chr13	24989339	24989340	rs9511567;COSN6620600	T	C
A375_SNV_22458	chr13	25120993	25120994	rs9553537	A	G
A375_SNV_22465	chr13	25469043	25469044	rs7317185;COSM1366101;COSM4147666	A	C
A375_SNV_22469	chr13	25520436	25520437	rs61948599;COSN6620725	G	T
A375_SNV_22472	chr13	25562502	25562503	rs78236508;COSN6620738	G	A
A375_SNV_22483	chr13	25733274	25733275	rs9511903;COSN6620838	T	C
A375_SNV_22536	chr13	26619471	26619472	rs17449350	A	C
A375_SNV_22564	chr13	27005604	27005605	rs73154095	G	A
A375_SNV_22570	chr13	27131371	27131372	rs115502199	T	C
A375_SNV_22572	chr13	27195399	27195400	rs73161710	T	C
A375_SNV_22598	chr13	27920002	27920003	rs963073227	A	G
A375_SNV_22602	chr13	28003416	28003417	rs35613052	A	G
A375_SNV_22631	chr13	28719071	28719072	rs913799	C	T
A375_SNV_22641	chr13	28794568	28794569	rs954108	C	T
A375_SNV_22667	chr13	29540526	29540527	rs9551696;COSN6622015	G	C
A375_SNV_22680	chr13	29892381	29892382	rs7987218	A	G
A375_SNV_22701	chr13	30126007	30126008	rs7333562	G	T
A375_SNV_22738	chr13	30927825	30927826	rs9566341;COSN6622394	A	C
A375_SNV_22786	chr13	31629058	31629059	rs56141126	T	C
A375_SNV_22789	chr13	31638937	31638938	rs9548441	G	T
A375_SNV_22790	chr13	31732110	31732111	rs60299766	A	G
A375_SNV_22844	chr13	32806831	32806832	rs4942922;COSN25090511	T	C
A375_SNV_2288	chr1	30719456	30719457	rs1149040;COSM3804914	G	T
A375_SNV_2289	chr1	30732948	30732949	rs8048;COSN24471340	T	C
A375_SNV_22892	chr13	34000380	34000381	rs9570684	T	C
A375_SNV_2292	chr1	30759228	30759229	rs1323444	G	T
A375_SNV_22941	chr13	35772073	35772074	rs3764062	T	C
A375_SNV_22986	chr13	36345594	36345595	rs9547377	G	C
A375_SNV_23003	chr13	37172225	37172226	rs4054540	C	T
A375_SNV_23019	chr13	37406208	37406209	rs12428702	C	T
A375_SNV_23035	chr13	38012243	38012244	rs9532143	A	G
A375_SNV_23040	chr13	38213486	38213487	rs9576478	C	G
A375_SNV_23041	chr13	38264557	38264558	rs7334491	G	C
A375_SNV_23135	chr13	40586398	40586399	.	T	C
A375_SNV_23136	chr13	40586441	40586442	rs9532564	C	G
A375_SNV_23138	chr13	40635903	40635904	rs9549241	G	A
A375_SNV_23189	chr13	42364192	42364193	rs9533086	A	G
A375_SNV_232	chr1	3767756	3767757	rs1181871	A	G
A375_SNV_23211	chr13	42816098	42816099	rs9562432	G	A
A375_SNV_23212	chr13	42820608	42820609	rs1009823	C	G
A375_SNV_23245	chr13	43719832	43719833	rs7995113	C	T
A375_SNV_23266	chr13	44011246	44011247	rs9525903	A	C
A375_SNV_23268	chr13	44143290	44143291	rs544241783	C	T
A375_SNV_23286	chr13	44303181	44303182	rs9567406;COSN6625686;COSN6625687	A	G
A375_SNV_23288	chr13	44306646	44306647	rs1998659;COSN6625692	G	A
A375_SNV_23294	chr13	44332710	44332711	rs4942316	C	T
A375_SNV_233	chr1	3801679	3801680	rs12120684	A	G
A375_SNV_23316	chr13	45327740	45327741	rs9316131;COSN6625896	A	G
A375_SNV_23324	chr13	45379661	45379662	rs3934512	A	G
A375_SNV_23330	chr13	45439989	45439990	rs6650369	T	G
A375_SNV_23336	chr13	45659189	45659190	rs7991424	G	A
A375_SNV_23338	chr13	45701165	45701166	rs1570882;COSN6625974	T	G
A375_SNV_23346	chr13	45910048	45910049	rs2806903	G	A
A375_SNV_23349	chr13	46057733	46057734	rs3783202	G	A
A375_SNV_23380	chr13	46456188	46456189	rs9567677	A	G
A375_SNV_23386	chr13	46468080	46468081	rs4942539;COSN17427501	C	G
A375_SNV_23407	chr13	46797272	46797273	rs1341749;COSN6626115	G	T
A375_SNV_23419	chr13	46903915	46903916	rs76757331	G	A
A375_SNV_23421	chr13	46951865	46951866	rs35497074	G	A
A375_SNV_23432	chr13	47622355	47622356	rs1326462	T	C
A375_SNV_23433	chr13	47628677	47628678	rs11148066	G	A
A375_SNV_23457	chr13	47858225	47858226	rs12871654;COSN16967768;COSN6626375	G	C
A375_SNV_23460	chr13	48001450	48001451	rs2296573;COSN6626413	G	C
A375_SNV_23487	chr13	48748880	48748881	rs944687629	G	A
A375_SNV_23489	chr13	48818728	48818729	rs2162461	C	T
A375_SNV_23504	chr13	49039420	49039421	rs7983885;COSN6626586	T	C
A375_SNV_23518	chr13	49303814	49303815	rs9568181	G	A
A375_SNV_23519	chr13	49352090	49352091	rs8000300	G	A
A375_SNV_23521	chr13	49357874	49357875	rs9535206	A	C
A375_SNV_23547	chr13	50845486	50845487	rs48407	A	G
A375_SNV_23571	chr13	51626867	51626868	rs74086223	A	G
A375_SNV_23576	chr13	51781376	51781377	rs75594817	G	A
A375_SNV_23583	chr13	51865993	51865994	rs1054515;COSM5425352	A	G
A375_SNV_23589	chr13	51966732	51966733	rs3783241;COSN28732689	G	A
A375_SNV_23601	chr13	53761764	53761765	rs61954875;COSN28773358	A	G
A375_SNV_23605	chr13	54241970	54241971	rs7335975	G	C
A375_SNV_23615	chr13	54373382	54373383	rs7336253	C	G
A375_SNV_23619	chr13	54432227	54432228	rs2784882;COSN6627725	T	C
A375_SNV_23630	chr13	56688567	56688568	rs806417	G	A
A375_SNV_23635	chr13	57063258	57063259	rs9527595	T	C
A375_SNV_23638	chr13	57173579	57173580	rs9597529;COSN28648502;COSN6628753	C	T
A375_SNV_23659	chr13	58678476	58678477	rs9569925	C	T
A375_SNV_23669	chr13	59016528	59016529	rs1970443	T	C
A375_SNV_23700	chr13	59458947	59458948	rs9570132	T	C
A375_SNV_23729	chr13	60402336	60402337	rs11148497	C	G
A375_SNV_23752	chr13	60710232	60710233	rs7327978;COSN6629838	A	G
A375_SNV_23783	chr13	61415292	61415293	.	G	C
A375_SNV_23811	chr13	62653621	62653622	rs1499487	A	G
A375_SNV_23818	chr13	62875337	62875338	.	G	A
A375_SNV_23821	chr13	63026121	63026122	rs10161931	T	G
A375_SNV_23836	chr13	64454119	64454120	rs9528768	T	C
A375_SNV_23841	chr13	64723882	64723883	rs17090038	A	G
A375_SNV_23843	chr13	64761497	64761498	rs9540207	T	A
A375_SNV_23850	chr13	65497247	65497248	rs7324970	T	A
A375_SNV_23853	chr13	65532432	65532433	rs9540468	G	A
A375_SNV_23879	chr13	67574748	67574749	rs7981193	G	T
A375_SNV_23913	chr13	69732699	69732700	rs76456755	G	T
A375_SNV_23988	chr13	72125717	72125718	.	G	A
A375_SNV_23990	chr13	72379758	72379759	rs1729521;COSN6632708	A	G
A375_SNV_24029	chr13	74133292	74133293	rs77919370	G	A
A375_SNV_24031	chr13	74153360	74153361	rs7318096	G	A
A375_SNV_24033	chr13	74251790	74251791	rs34708830	T	C
A375_SNV_24047	chr13	74770600	74770601	rs1927260	T	G
A375_SNV_24055	chr13	74872111	74872112	rs17063648	C	G
A375_SNV_24078	chr13	75319452	75319453	rs9573522	T	C
A375_SNV_24132	chr13	76741079	76741080	rs61964776	C	T
A375_SNV_24149	chr13	77794966	77794967	rs1279663	C	T
A375_SNV_24188	chr13	80359472	80359473	rs496932	A	G
A375_SNV_24199	chr13	80571554	80571555	rs9574684	T	C
A375_SNV_24206	chr13	80705242	80705243	rs112749576	G	A
A375_SNV_24245	chr13	82229339	82229340	.	G	A
A375_SNV_24249	chr13	82458118	82458119	rs9531350	G	C
A375_SNV_2433	chr1	31964262	31964263	rs77187629	G	A
A375_SNV_24339	chr13	85784972	85784973	rs625392	G	C
A375_SNV_2443	chr1	32651021	32651022	rs704874	T	G
A375_SNV_24458	chr13	88872913	88872914	rs7992234	G	C
A375_SNV_24466	chr13	88926258	88926259	rs77188395	C	T
A375_SNV_24479	chr13	89088329	89088330	.	C	T
A375_SNV_2448	chr1	32716809	32716810	rs412730	A	G
A375_SNV_24508	chr13	89741476	89741477	rs79598766;COSN25087695	G	C
A375_SNV_24517	chr13	89932739	89932740	rs12017053	C	G
A375_SNV_24557	chr13	90551428	90551429	rs4444203	T	C
A375_SNV_24563	chr13	90751333	90751334	.	G	A
A375_SNV_2461	chr1	33081258	33081259	rs143058185	G	C
A375_SNV_24643	chr13	91594324	91594325	rs1336215	T	C
A375_SNV_24687	chr13	92753008	92753009	rs35912105	G	C
A375_SNV_24703	chr13	93032405	93032406	rs7335169	T	A
A375_SNV_24721	chr13	93241991	93241992	rs1577099	C	T
A375_SNV_2474	chr1	33410549	33410550	rs12141786;COSN6453962	C	T
A375_SNV_24783	chr13	94712798	94712799	rs112625992	C	T
A375_SNV_2479	chr1	33431052	33431053	rs117439736	G	A
A375_SNV_24793	chr13	94886360	94886361	rs9590098	C	G
A375_SNV_24809	chr13	95254439	95254440	rs9590220	C	T
A375_SNV_24815	chr13	95314517	95314518	rs9302062	G	T
A375_SNV_24826	chr13	95335694	95335695	rs9561852	G	C
A375_SNV_24834	chr13	95352751	95352752	rs35171319	T	C
A375_SNV_24836	chr13	95355618	95355619	rs1766907	C	G
A375_SNV_24837	chr13	95355654	95355655	rs1933666	T	G
A375_SNV_24838	chr13	95355664	95355665	rs1933665	A	T
A375_SNV_24866	chr13	95485167	95485168	rs79042949	G	A
A375_SNV_24898	chr13	96984230	96984231	rs9556648	C	G
A375_SNV_24901	chr13	97185782	97185783	rs61972579	T	A
A375_SNV_24920	chr13	97600800	97600801	rs56378130	A	C
A375_SNV_24937	chr13	97844340	97844341	rs1415707	T	C
A375_SNV_24958	chr13	98144470	98144471	rs583214	G	A
A375_SNV_24964	chr13	98266486	98266487	rs12431106	T	C
A375_SNV_24972	chr13	98301295	98301296	rs759498206	C	T
A375_SNV_24995	chr13	98420807	98420808	rs7981744	A	C
A375_SNV_25045	chr13	98752506	98752507	rs4646207	C	T
A375_SNV_25070	chr13	99432719	99432720	rs145672617	G	A
A375_SNV_25110	chr13	101116100	101116101	rs647920	C	G
A375_SNV_25112	chr13	101150157	101150158	rs141325120	T	A
A375_SNV_25114	chr13	101152436	101152437	rs9300652	T	C
A375_SNV_25133	chr13	101845984	101845985	rs55662131	A	G
A375_SNV_25143	chr13	101927950	101927951	rs2476227	C	T
A375_SNV_25144	chr13	101959086	101959087	rs537638667	C	A
A375_SNV_25159	chr13	102280473	102280474	rs7338212	G	C
A375_SNV_25161	chr13	102286229	102286230	rs4772461	A	C
A375_SNV_2517	chr1	33837216	33837217	rs10737375	C	G
A375_SNV_25215	chr13	107684090	107684091	.	C	T
A375_SNV_25216	chr13	107721635	107721636	.	C	T
A375_SNV_25222	chr13	108060822	108060823	.	C	T
A375_SNV_25241	chr13	113913773	113913774	rs9604539;COSN9743245;COSN9743246;COSN9743247	G	A
A375_SNV_25250	chr14	19062561	19062562	.	G	A
A375_SNV_25256	chr14	19345327	19345328	rs373133257	C	T
A375_SNV_25267	chr14	19386223	19386224	rs201681119	G	A
A375_SNV_25268	chr14	19386236	19386237	.	T	C
A375_SNV_25312	chr14	92425348	92425349	rs4255720	A	G
A375_SNV_25377	chr14	105762095	105762096	rs72478900;COSN1638811;COSN17944546;COSN28635936;COSN28636708;COSN28807862	C	T
A375_SNV_25384	chr14	106349179	106349180	COSN18881457;COSN28603565	C	G
A375_SNV_25385	chr14	106349206	106349207	COSN19616758;COSN20400960;COSN28603624	A	T
A375_SNV_25386	chr14	106349216	106349217	COSN18738157;COSN18738295;COSN18738364;COSN18881458;COSN19617284;COSN20401069;COSN24410060;COSN24410061;COSN27001677;COSN28603610	C	G
A375_SNV_25387	chr14	106349218	106349219	COSN19639696;COSN28603294;COSN393116;COSN8588186	C	G
A375_SNV_25388	chr14	106349220	106349221	COSN19639697;COSN28603328;COSN393117	C	T
A375_SNV_2539	chr1	34266382	34266383	rs915416	C	G
A375_SNV_25405	chr15	20185016	20185017	rs796531627;COSN24329793;COSN28795609	G	A
A375_SNV_25467	chr15	20380412	20380413	rs2202029;COSN29114330	T	C
A375_SNV_25485	chr15	21325347	21325348	rs8032918;COSN15083826	C	G
A375_SNV_255	chr1	3900118	3900119	rs113529609;COSN26729983	A	G
A375_SNV_25514	chr15	22950851	22950852	rs11638345	G	A
A375_SNV_25531	chr15	23566444	23566445	rs2239669;COSM7226588	C	T
A375_SNV_25556	chr15	25498142	25498143	rs2526597	A	T
A375_SNV_25580	chr15	25860454	25860455	rs10873612	C	T
A375_SNV_25587	chr15	25884699	25884700	rs8039059	A	G
A375_SNV_256	chr1	3900825	3900826	rs28623548;COSN6455279	C	T
A375_SNV_25601	chr15	25946380	25946381	rs71463474	C	G
A375_SNV_25636	chr15	26082318	26082319	rs8042941	C	T
A375_SNV_2567	chr1	34715280	34715281	rs542916	G	A
A375_SNV_25678	chr15	26864874	26864875	rs7170231	T	A
A375_SNV_25735	chr15	28820131	28820132	rs201206511;COSN29122984	G	A
A375_SNV_2575	chr1	34800590	34800591	rs57023984;COSN6454687	G	A
A375_SNV_25753	chr15	29150000	29150001	rs4779853	A	G
A375_SNV_2578	chr1	34836075	34836076	rs6673981	C	T
A375_SNV_25786	chr15	29692764	29692765	rs260528	T	C
A375_SNV_25804	chr15	29925929	29925930	rs1718989	A	G
A375_SNV_25809	chr15	29935867	29935868	rs76280009	C	T
A375_SNV_25813	chr15	29949764	29949765	.	T	C
A375_SNV_25818	chr15	30173620	30173621	rs200730215	C	T
A375_SNV_25820	chr15	30326508	30326509	rs372722043;COSN20638846;COSN24174083;COSN24240149	C	T
A375_SNV_25824	chr15	30471316	30471317	rs781350600;COSN15088980	A	T
A375_SNV_25828	chr15	30625685	30625686	rs1872091	A	G
A375_SNV_25830	chr15	30626044	30626045	rs1872093	G	C
A375_SNV_25832	chr15	30791364	30791365	rs811768	A	G
A375_SNV_2585	chr1	35031643	35031644	rs72909455	C	T
A375_SNV_25859	chr15	31345365	31345366	rs28510484	G	C
A375_SNV_25867	chr15	31459392	31459393	rs1380235	C	T
A375_SNV_25886	chr15	31549089	31549090	rs141259628	C	T
A375_SNV_25895	chr15	32104646	32104647	rs386782701;rs60109258;COSN17603508	C	T
A375_SNV_25901	chr15	32545354	32545355	.	T	C
A375_SNV_25917	chr15	32774125	32774126	rs16958710;COSN28793494	G	A
A375_SNV_25921	chr15	32825046	32825047	rs921512	C	T
A375_SNV_25954	chr15	33201019	33201020	rs6494964	G	A
A375_SNV_25961	chr15	33608901	33608902	rs16973242	C	T
A375_SNV_25977	chr15	33802249	33802250	rs2115748;COSN28716289	A	G
A375_SNV_25996	chr15	34338195	34338196	rs6495661	G	A
A375_SNV_26008	chr15	34693516	34693517	rs12592522	C	G
A375_SNV_26010	chr15	34708740	34708741	rs560766	G	A
A375_SNV_26027	chr15	34980681	34980682	rs11852594	C	A
A375_SNV_26031	chr15	34993641	34993642	rs66881732	T	G
A375_SNV_26041	chr15	35238783	35238784	rs318347	C	T
A375_SNV_26080	chr15	36952014	36952015	rs837128	T	C
A375_SNV_261	chr1	3910916	3910917	rs61770379	C	T
A375_SNV_26107	chr15	38113107	38113108	rs28651017	G	T
A375_SNV_2614	chr1	35613906	35613907	rs953035	G	A
A375_SNV_26141	chr15	38610968	38610969	rs10520094	G	A
A375_SNV_26145	chr15	38690931	38690932	rs4924288	C	G
A375_SNV_26147	chr15	38699902	38699903	rs55974462;COSN28664728;COSN28718498;COSN28753133	T	A
A375_SNV_26164	chr15	38991777	38991778	rs10851375	C	T
A375_SNV_26243	chr15	39748321	39748322	rs17643920	T	C
A375_SNV_26247	chr15	39828302	39828303	rs1836850	G	A
A375_SNV_26255	chr15	39976850	39976851	rs34298786;COSM4419786	G	A
A375_SNV_26271	chr15	40258458	40258459	rs34071118	T	G
A375_SNV_26274	chr15	40272853	40272854	rs2253603;COSN28699658;COSN28813713;COSN8865269	G	A
A375_SNV_26295	chr15	40511871	40511872	rs2959545	T	G
A375_SNV_26302	chr15	40565065	40565066	rs4924483	C	A
A375_SNV_26306	chr15	40594642	40594643	rs76019323	C	T
A375_SNV_26312	chr15	40689351	40689352	rs76446465	A	C
A375_SNV_26368	chr15	41648912	41648913	rs4244585	G	A
A375_SNV_26373	chr15	41794183	41794184	rs11857301	A	G
A375_SNV_26378	chr15	41894152	41894153	rs12441807	G	C
A375_SNV_26414	chr15	43249740	43249741	rs512431	C	G
A375_SNV_26443	chr15	43896655	43896656	rs533143	T	C
A375_SNV_26481	chr15	48874538	48874539	rs12438012	G	C
A375_SNV_2651	chr1	36300310	36300311	rs9659735;COSN6454926	C	T
A375_SNV_2655	chr1	36352464	36352465	rs10796882	G	A
A375_SNV_26569	chr15	52289756	52289757	rs28714155	C	A
A375_SNV_26570	chr15	52295682	52295683	rs12907067	C	T
A375_SNV_26591	chr15	53540690	53540691	rs72745145	G	A
A375_SNV_2660	chr1	36401277	36401278	rs6696368	T	C
A375_SNV_26601	chr15	53684306	53684307	rs11070996	C	T
A375_SNV_26633	chr15	54872124	54872125	rs990990295	G	A
A375_SNV_26655	chr15	55253507	55253508	rs12910930	G	C
A375_SNV_26662	chr15	55742811	55742812	rs12910180;COSN28676785	G	A
A375_SNV_26670	chr15	55970400	55970401	rs117522829	A	T
A375_SNV_26685	chr15	56887101	56887102	rs2278613	A	G
A375_SNV_26689	chr15	56985074	56985075	rs76011204	A	T
A375_SNV_26697	chr15	57204078	57204079	rs9672676	T	C
A375_SNV_26702	chr15	57323967	57323968	rs12101601	C	A
A375_SNV_26707	chr15	57372316	57372317	rs2544127	G	T
A375_SNV_2672	chr1	36553954	36553955	rs11263915	G	A
A375_SNV_26734	chr15	57571266	57571267	rs8031321	C	T
A375_SNV_26762	chr15	58066408	58066409	rs4646549	G	C
A375_SNV_26768	chr15	58168518	58168519	rs2414543	A	G
A375_SNV_26776	chr15	58203770	58203771	rs17821135	C	T
A375_SNV_26804	chr15	58770996	58770997	rs395601	G	C
A375_SNV_26808	chr15	58873327	58873328	rs7179399	T	C
A375_SNV_26852	chr15	59853280	59853281	rs12148462	T	C
A375_SNV_26861	chr15	60138205	60138206	rs12592441	C	T
A375_SNV_26873	chr15	60624879	60624880	rs28408562	C	G
A375_SNV_26900	chr15	61085421	61085422	rs12441058	A	C
A375_SNV_26931	chr15	62099408	62099409	rs7163757	C	T
A375_SNV_26959	chr15	62470395	62470396	rs11071671	G	A
A375_SNV_26990	chr15	62967928	62967929	rs1027129	C	T
A375_SNV_26992	chr15	62978502	62978503	rs7167220	A	G
A375_SNV_27	chr1	1025028	1025029	rs4970392	G	C
A375_SNV_27012	chr15	63048269	63048270	rs140483658	C	G
A375_SNV_27040	chr15	63715950	63715951	rs17773244	C	T
A375_SNV_27069	chr15	63998185	63998186	rs55963180	A	G
A375_SNV_27082	chr15	64355986	64355987	rs35755513	C	T
A375_SNV_27096	chr15	64840784	64840785	rs1684048	G	A
A375_SNV_27098	chr15	64843125	64843126	rs1684036	T	C
A375_SNV_27139	chr15	65940571	65940572	rs10400879	G	A
A375_SNV_27200	chr15	66730618	66730619	rs2414911	G	T
A375_SNV_27215	chr15	66851411	66851412	rs7170720;COSN6642482	G	C
A375_SNV_27230	chr15	66946946	66946947	rs266387	G	A
A375_SNV_27252	chr15	67076320	67076321	rs28613758	C	T
A375_SNV_27257	chr15	67142009	67142010	rs12915039	A	C
A375_SNV_27269	chr15	67201247	67201248	rs15974	G	C
A375_SNV_2727	chr1	37318134	37318135	rs74064990	C	T
A375_SNV_27299	chr15	67906483	67906484	rs118017880	G	A
A375_SNV_2730	chr1	37326215	37326216	rs6426018;COSN6455181	G	T
A375_SNV_27317	chr15	68374445	68374446	rs4776402	G	C
A375_SNV_27368	chr15	69358558	69358559	rs1504629	G	A
A375_SNV_27374	chr15	69766370	69766371	rs12440834	T	C
A375_SNV_27380	chr15	69885851	69885852	.	T	C
A375_SNV_27389	chr15	70097975	70097976	rs2291983	C	T
A375_SNV_27413	chr15	70286442	70286443	rs9744287	A	G
A375_SNV_27432	chr15	70526822	70526823	rs7162398	A	G
A375_SNV_27437	chr15	70763520	70763521	rs4777306	T	G
A375_SNV_27499	chr15	71748434	71748435	rs1872056;COSM3765815	C	T
A375_SNV_2754	chr1	37741556	37741557	rs11264098	C	T
A375_SNV_27580	chr15	74234254	74234255	rs6495091	T	G
A375_SNV_27582	chr15	74242816	74242817	rs11858661	C	T
A375_SNV_27586	chr15	74307099	74307100	rs72728829	C	T
A375_SNV_27616	chr15	74984108	74984109	rs75677561	C	T
A375_SNV_27630	chr15	75170802	75170803	rs2201003	A	G
A375_SNV_27640	chr15	75450660	75450661	rs11637068	G	A
A375_SNV_27655	chr15	75699509	75699510	rs62028868	C	A
A375_SNV_27659	chr15	75738666	75738667	rs7181595	C	T
A375_SNV_27689	chr15	76274986	76274987	rs62027007	A	G
A375_SNV_27717	chr15	77022000	77022001	rs67501538	G	A
A375_SNV_27721	chr15	77083840	77083841	rs17466257	C	A
A375_SNV_27731	chr15	77440740	77440741	rs74026913	A	G
A375_SNV_27757	chr15	77612072	77612073	rs11072657	A	C
A375_SNV_27769	chr15	77742026	77742027	rs3935682	G	A
A375_SNV_2777	chr1	38130191	38130192	rs6662282	G	A
A375_SNV_2778	chr1	38137909	38137910	rs72920747	T	C
A375_SNV_27784	chr15	77888369	77888370	rs71398960;COSN6642840	C	T
A375_SNV_2779	chr1	38221235	38221236	rs6675079	C	A
A375_SNV_27816	chr15	78210101	78210102	rs12910124;COSN8310789	G	A
A375_SNV_27824	chr15	78253846	78253847	rs11633014	T	C
A375_SNV_27834	chr15	78317510	78317511	rs4887033	G	T
A375_SNV_27873	chr15	78681050	78681051	rs8043123	C	T
A375_SNV_27886	chr15	78738235	78738236	rs11852887	A	C
A375_SNV_27897	chr15	78740599	78740600	rs62012588	G	A
A375_SNV_27903	chr15	78751237	78751238	rs4887091	T	C
A375_SNV_27908	chr15	78769759	78769760	rs1807007;COSN28671413	T	G
A375_SNV_27945	chr15	79028502	79028503	rs7161801	T	A
A375_SNV_27985	chr15	79491746	79491747	rs9806701	C	G
A375_SNV_27986	chr15	79502565	79502566	rs17266306	T	C
A375_SNV_28012	chr15	80173577	80173578	rs3752692	G	A
A375_SNV_28039	chr15	80459434	80459435	rs56339630	C	A
A375_SNV_28050	chr15	80567906	80567907	rs7403073	G	A
A375_SNV_28054	chr15	80660281	80660282	rs7162401	T	C
A375_SNV_2806	chr1	38671456	38671457	rs11211098	G	A
A375_SNV_28099	chr15	81092433	81092434	rs60201408	G	C
A375_SNV_28106	chr15	81216056	81216057	rs142332135	G	A
A375_SNV_28113	chr15	81433635	81433636	rs7175864	T	C
A375_SNV_2812	chr1	38777857	38777858	rs16866176	G	T
A375_SNV_28125	chr15	82094015	82094016	rs111886521	T	C
A375_SNV_28130	chr15	82113414	82113415	rs118072082	T	A
A375_SNV_28153	chr15	82421199	82421200	.	C	T
A375_SNV_28156	chr15	82440251	82440252	.	C	T
A375_SNV_28171	chr15	82468450	82468451	.	C	T
A375_SNV_28181	chr15	82799902	82799903	rs12910606	C	A
A375_SNV_28187	chr15	82875769	82875770	rs1256455	T	C
A375_SNV_28192	chr15	83011673	83011674	rs12906626;COSN6643130	C	G
A375_SNV_28193	chr15	83053306	83053307	rs17507300	A	G
A375_SNV_28197	chr15	83100191	83100192	rs28711295	A	T
A375_SNV_28218	chr15	83815631	83815632	rs59199978	A	G
A375_SNV_28223	chr15	84094983	84094984	rs11637533	A	G
A375_SNV_28235	chr15	84422195	84422196	rs377514316	A	T
A375_SNV_28245	chr15	84604999	84605000	rs11638554	T	G
A375_SNV_2826	chr1	38941916	38941917	rs11811894	C	A
A375_SNV_28270	chr15	84948321	84948322	rs896366	C	T
A375_SNV_28284	chr15	85036916	85036917	rs34978449	A	G
A375_SNV_28294	chr15	85234002	85234003	rs182899593	G	A
A375_SNV_28297	chr15	85253562	85253563	rs58192299	C	T
A375_SNV_28299	chr15	85256341	85256342	rs2880281	C	G
A375_SNV_28309	chr15	85316284	85316285	rs7170235	C	G
A375_SNV_2831	chr1	38987017	38987018	rs80076808	T	C
A375_SNV_28319	chr15	85588776	85588777	rs6496109;COSN28704026	C	G
A375_SNV_28322	chr15	85616030	85616031	rs8034676	A	G
A375_SNV_28342	chr15	85825971	85825972	rs2880968	G	A
A375_SNV_28396	chr15	87369349	87369350	rs1116409	A	G
A375_SNV_28408	chr15	87579777	87579778	rs76557584	G	C
A375_SNV_28425	chr15	87609772	87609773	rs6496427	A	G
A375_SNV_28443	chr15	88043244	88043245	rs114740458	G	C
A375_SNV_285	chr1	4127760	4127761	rs57905980	G	A
A375_SNV_28509	chr15	88803675	88803676	rs530520157	G	A
A375_SNV_28510	chr15	88804413	88804414	rs62023479	G	C
A375_SNV_28525	chr15	88834074	88834075	rs12907386	G	A
A375_SNV_28544	chr15	88913312	88913313	rs4945;COSM4593320	G	T
A375_SNV_28552	chr15	88982765	88982766	rs11855728	T	G
A375_SNV_28594	chr15	89411740	89411741	rs539546121;COSN18018199;COSN6643425	G	T
A375_SNV_286	chr1	4150394	4150395	rs9426473;COSN6456449	G	A
A375_SNV_28632	chr15	89743662	89743663	rs72754536	C	T
A375_SNV_2864	chr1	39395544	39395545	rs114142656	G	T
A375_SNV_28643	chr15	89760835	89760836	rs34484228	A	G
A375_SNV_2865	chr1	39493818	39493819	rs902364	C	T
A375_SNV_28651	chr15	89766237	89766238	.	C	T
A375_SNV_28671	chr15	89840074	89840075	rs3960018	A	G
A375_SNV_28680	chr15	89912707	89912708	rs1256836	G	C
A375_SNV_28686	chr15	90031358	90031359	rs4932155	A	G
A375_SNV_28688	chr15	90054808	90054809	rs10152429	A	G
A375_SNV_28695	chr15	90149433	90149434	rs17833586	G	A
A375_SNV_28706	chr15	90249572	90249573	rs11073921	G	T
A375_SNV_28715	chr15	90358278	90358279	rs36098687	C	T
A375_SNV_28745	chr15	90814702	90814703	rs2239292	G	A
A375_SNV_28798	chr15	91357070	91357071	rs7177152	A	G
A375_SNV_28799	chr15	91385568	91385569	rs4392040	G	A
A375_SNV_28815	chr15	91548848	91548849	rs11633856	T	C
A375_SNV_28847	chr15	91974573	91974574	rs28561596	G	A
A375_SNV_2889	chr1	39766710	39766711	COSN20616042	C	T
A375_SNV_28895	chr15	92385356	92385357	rs16946843	C	T
A375_SNV_2891	chr1	39785809	39785810	rs75984509	C	T
A375_SNV_28920	chr15	92708401	92708402	rs8025293;COSN25088843	C	T
A375_SNV_28927	chr15	92904400	92904401	rs1439619;COSN26728816;COSN28779858	T	G
A375_SNV_28959	chr15	93302585	93302586	rs12148448	C	T
A375_SNV_2899	chr1	39880456	39880457	rs7533329	G	C
A375_SNV_28998	chr15	94041953	94041954	rs8028473	C	T
A375_SNV_29001	chr15	94045843	94045844	rs62026470	T	C
A375_SNV_29028	chr15	94324421	94324422	rs8024499	G	A
A375_SNV_29053	chr15	94650987	94650988	rs35068202	C	G
A375_SNV_29072	chr15	94793745	94793746	rs73464808	A	C
A375_SNV_29087	chr15	95247390	95247391	rs11634328	C	T
A375_SNV_2910	chr1	40015427	40015428	rs11207310;COSN6455891	G	A
A375_SNV_29106	chr15	95635521	95635522	rs4433763	T	C
A375_SNV_2917	chr1	40057655	40057656	rs3122416	A	G
A375_SNV_29240	chr15	97894244	97894245	rs61509559	G	A
A375_SNV_29245	chr15	97948105	97948106	rs72754651	C	T
A375_SNV_29254	chr15	97989602	97989603	rs188304960	A	G
A375_SNV_29256	chr15	97993411	97993412	rs28508084	G	A
A375_SNV_29263	chr15	98004154	98004155	rs36193629	A	G
A375_SNV_2927	chr1	40315504	40315505	rs115504008;COSN20335713	A	C
A375_SNV_29270	chr15	98067706	98067707	rs75090070	T	G
A375_SNV_29289	chr15	98226791	98226792	rs10902563	G	C
A375_SNV_29321	chr15	98421772	98421773	.	G	A
A375_SNV_29322	chr15	98421861	98421862	rs8030363;COSN6643866;COSN6643867	T	G
A375_SNV_29326	chr15	98442554	98442555	rs57205158	C	T
A375_SNV_29336	chr15	98647444	98647445	rs544211580	C	T
A375_SNV_29349	chr15	98788315	98788316	rs6598550	A	G
A375_SNV_29361	chr15	98874082	98874083	rs141066903	G	A
A375_SNV_29373	chr15	98980295	98980296	rs116127892	C	A
A375_SNV_29397	chr15	99123831	99123832	rs7167303	G	A
A375_SNV_2940	chr1	40572306	40572307	rs373427453	G	A
A375_SNV_29413	chr15	99409312	99409313	rs11853244	T	A
A375_SNV_29433	chr15	99708851	99708852	rs167805	T	C
A375_SNV_29445	chr15	99797391	99797392	rs3978667;COSN17469802	G	A
A375_SNV_29452	chr15	99913318	99913319	rs12911049	G	A
A375_SNV_29455	chr15	99951676	99951677	rs2581360	C	T
A375_SNV_29457	chr15	99954451	99954452	rs79584882	T	C
A375_SNV_29475	chr15	100008351	100008352	rs2573662;COSN6639929	T	C
A375_SNV_29479	chr15	100017144	100017145	rs7174575	G	A
A375_SNV_29489	chr15	100060753	100060754	rs28617345	T	C
A375_SNV_29492	chr15	100118635	100118636	rs7180605	G	A
A375_SNV_29497	chr15	100158510	100158511	rs79195195	C	T
A375_SNV_29506	chr15	100261759	100261760	rs6598316;COSN19698944	G	T
A375_SNV_29516	chr15	100279666	100279667	rs11630162	G	C
A375_SNV_2953	chr1	40646326	40646327	rs4660440	C	T
A375_SNV_2954	chr1	40646522	40646523	rs528992	G	A
A375_SNV_29541	chr15	100723667	100723668	rs10902581	T	C
A375_SNV_29558	chr15	100861890	100861891	rs6598395	A	G
A375_SNV_29571	chr15	100917911	100917912	rs7163108	T	C
A375_SNV_29575	chr15	100927616	100927617	rs10794481	T	C
A375_SNV_29577	chr15	100930519	100930520	rs12593923	C	G
A375_SNV_29582	chr15	100958770	100958771	rs12909320	G	A
A375_SNV_29584	chr15	100959055	100959056	rs11857945	A	C
A375_SNV_29586	chr15	100996210	100996211	rs4352030;COSN24710211	C	T
A375_SNV_29611	chr15	101127891	101127892	.	G	A
A375_SNV_29619	chr15	101199993	101199994	rs10751717	A	G
A375_SNV_29668	chr15	101496125	101496126	rs28673024;COSN24347539	C	T
A375_SNV_29698	chr15	101745629	101745630	rs62030217	C	T
A375_SNV_29706	chr15	101961593	101961594	rs62028218;COSN23941643	C	T
A375_SNV_29722	chr16	39474	39475	rs13337364	A	C
A375_SNV_29739	chr16	370591	370592	rs71378513	C	T
A375_SNV_2974	chr1	40914767	40914768	rs4233486;COSN6456197	C	T
A375_SNV_2976	chr1	40932909	40932910	rs7542619	G	A
A375_SNV_29762	chr16	783040	783041	rs141724664	C	T
A375_SNV_29772	chr16	859093	859094	rs72481031;COSN6648493	G	A
A375_SNV_29782	chr16	1096227	1096228	rs2076422	C	T
A375_SNV_29807	chr16	1278596	1278597	rs12719790;COSN6644183	C	T
A375_SNV_29820	chr16	1343179	1343180	rs761055	G	C
A375_SNV_29826	chr16	1482461	1482462	rs13336428	G	A
A375_SNV_29843	chr16	1745599	1745600	rs11648261	A	G
A375_SNV_29844	chr16	1772945	1772946	rs1076695;COSM4128746	C	G
A375_SNV_29858	chr16	1826947	1826948	rs7188401	G	C
A375_SNV_29871	chr16	1919481	1919482	rs7197113	G	A
A375_SNV_29873	chr16	1923771	1923772	rs2906902	T	C
A375_SNV_29882	chr16	2107077	2107078	rs3874658	T	C
A375_SNV_29903	chr16	2692731	2692732	rs9926188;COSN6645090	C	T
A375_SNV_29923	chr16	2882618	2882619	rs6500688	C	T
A375_SNV_29965	chr16	3106590	3106591	rs2294149	G	A
A375_SNV_29971	chr16	3183414	3183415	rs2238387	G	C
A375_SNV_29981	chr16	3236117	3236118	rs442387	C	T
A375_SNV_29986	chr16	3263725	3263726	rs6501166	G	C
A375_SNV_30017	chr16	4177006	4177007	.	C	T
A375_SNV_30018	chr16	4177196	4177197	rs79394763	C	A
A375_SNV_30023	chr16	4284084	4284085	rs233963	C	T
A375_SNV_3003	chr1	41388013	41388014	rs78388556	G	A
A375_SNV_30031	chr16	4415904	4415905	.	T	A
A375_SNV_30033	chr16	4663914	4663915	rs143667053	C	G
A375_SNV_30035	chr16	4767431	4767432	rs74702231	A	T
A375_SNV_3008	chr1	41435046	41435047	rs11585663	C	T
A375_SNV_30083	chr16	5201997	5201998	rs200788048	C	T
A375_SNV_3010	chr1	41454471	41454472	rs2781251	A	G
A375_SNV_30114	chr16	6086768	6086769	rs72772875	C	T
A375_SNV_30126	chr16	9091256	9091257	rs4985099	G	C
A375_SNV_30131	chr16	9679547	9679548	.	C	T
A375_SNV_30144	chr16	15224894	15224895	COSN26324854	G	A
A375_SNV_30156	chr16	17828337	17828338	.	A	C
A375_SNV_3016	chr1	41493202	41493203	rs114451533	A	G
A375_SNV_30188	chr16	21136563	21136564	rs3743698;COSN165132;COSN28791232;COSN8865646	T	C
A375_SNV_30197	chr16	21502050	21502051	rs150324;COSN19700538;COSN28830995;COSN393764	T	C
A375_SNV_30199	chr16	21511961	21511962	rs150337	A	G
A375_SNV_30200	chr16	21520172	21520173	rs42138;COSN15627827;COSN15628667;COSN15629493;COSN15630354;COSN15631186;COSN15632012;COSN15633180;COSN15634096;COSN15634931;COSN15635760;COSN15636607;COSN15637477;COSN15638295;COSN15639180;COSN15640006;COSN15640851;COSN15641653;COSN15642465;COSN15643241;COSN15644135;COSN15644909;COSN15645790;COSN15646624	T	C
A375_SNV_30203	chr16	21523988	21523989	rs42142	G	C
A375_SNV_30210	chr16	21716807	21716808	rs215904;COSN15303974;COSN15314934;COSN28573552;COSN8865661	G	T
A375_SNV_30213	chr16	22587121	22587122	rs202241209;COSN6644835;COSN6644836	A	G
A375_SNV_30247	chr16	23297147	23297148	.	C	T
A375_SNV_30253	chr16	23432946	23432947	rs250555	T	C
A375_SNV_30281	chr16	24309428	24309429	rs13331169	A	G
A375_SNV_30292	chr16	24440588	24440589	rs7198058	A	C
A375_SNV_30319	chr16	25031661	25031662	rs28591601	A	G
A375_SNV_30376	chr16	26788084	26788085	rs4787874	C	T
A375_SNV_30390	chr16	27060559	27060560	rs11865815	T	G
A375_SNV_30405	chr16	27235295	27235296	rs17856580;COSM7218084	T	C
A375_SNV_30415	chr16	27838916	27838917	rs1644618	C	T
A375_SNV_30418	chr16	27865406	27865407	rs918621	T	C
A375_SNV_3043	chr1	41689900	41689901	rs182770284	G	A
A375_SNV_30438	chr16	28364954	28364955	.	G	A
A375_SNV_30450	chr16	28554345	28554346	rs7191618;COSN6645147	C	G
A375_SNV_30462	chr16	28604386	28604387	rs11074904	G	A
A375_SNV_30466	chr16	28615870	28615871	rs112900467	T	C
A375_SNV_30471	chr16	28732550	28732551	rs200162716	G	A
A375_SNV_30475	chr16	28743580	28743581	rs555463795	C	T
A375_SNV_30499	chr16	29011235	29011236	rs11648430	A	G
A375_SNV_30507	chr16	29729249	29729250	rs62054881	G	A
A375_SNV_30519	chr16	29973517	29973518	rs4318227	C	G
A375_SNV_30520	chr16	29974883	29974884	rs10871451	C	G
A375_SNV_30541	chr16	31071921	31071922	rs2359674	A	G
A375_SNV_30543	chr16	31092474	31092475	rs2359612	A	G
A375_SNV_30546	chr16	31094232	31094233	rs2884737;COSN17077065;COSN17077183;COSN17077286;COSN17077335;COSN17077399;COSN17078013	A	C
A375_SNV_30551	chr16	31108232	31108233	rs72785547	G	A
A375_SNV_30557	chr16	31159852	31159853	rs17708638	C	T
A375_SNV_30576	chr16	31459843	31459844	.	C	T
A375_SNV_30580	chr16	31513258	31513259	rs8057207	C	T
A375_SNV_30587	chr16	32846044	32846045	rs678286;COSN19628461	G	A
A375_SNV_30591	chr16	33580176	33580177	rs2632728	G	A
A375_SNV_30592	chr16	33586421	33586422	rs6565363	T	C
A375_SNV_30600	chr16	33737254	33737255	rs79371014;COSN19639683;COSN19647246;COSN19772450	T	C
A375_SNV_30604	chr16	33744896	33744897	rs78437563;COSN15585029	T	G
A375_SNV_30612	chr16	35143968	35143969	.	G	C
A375_SNV_30614	chr16	35391523	35391524	rs10438601;COSN29134976	C	T
A375_SNV_30664	chr16	48949864	48949865	rs41425851	T	A
A375_SNV_307	chr1	4416789	4416790	rs34900345	G	A
A375_SNV_30700	chr16	49608931	49608932	rs9927662	G	A
A375_SNV_30723	chr16	50329647	50329648	rs12325247	C	T
A375_SNV_30727	chr16	50458472	50458473	rs1861544	C	G
A375_SNV_30730	chr16	50520684	50520685	rs12930566	C	T
A375_SNV_30732	chr16	50538797	50538798	rs62030049	A	G
A375_SNV_30739	chr16	50880061	50880062	rs1874498;COSN6086080	C	T
A375_SNV_30769	chr16	51577975	51577976	rs56391038	G	A
A375_SNV_3077	chr1	41898526	41898527	rs1408947;COSN6456526	C	T
A375_SNV_30785	chr16	52179456	52179457	rs8048212	C	A
A375_SNV_308	chr1	4422549	4422550	rs737324	G	C
A375_SNV_30810	chr16	52813951	52813952	rs4581693	A	T
A375_SNV_30834	chr16	53746189	53746190	rs7186637	C	T
A375_SNV_30919	chr16	55509734	55509735	rs2241148	G	A
A375_SNV_30928	chr16	55664998	55664999	rs28693487	T	C
A375_SNV_30956	chr16	56383389	56383390	rs28472677	T	G
A375_SNV_30979	chr16	56692178	56692179	.	A	C
A375_SNV_31012	chr16	57075591	57075592	rs37481	T	C
A375_SNV_3102	chr1	42659187	42659188	rs3738494	C	T
A375_SNV_31028	chr16	57186103	57186104	rs7186799;COSN6646290	A	C
A375_SNV_31029	chr16	57186223	57186224	rs750422966	G	A
A375_SNV_31038	chr16	57290349	57290350	rs8043920	G	A
A375_SNV_31039	chr16	57300608	57300609	rs11866208	A	G
A375_SNV_31052	chr16	57410663	57410664	rs223899	T	G
A375_SNV_31063	chr16	57591317	57591318	rs12920292	G	A
A375_SNV_31078	chr16	57682911	57682912	rs2006660	C	A
A375_SNV_3109	chr1	42767205	42767206	rs3738505	A	T
A375_SNV_31128	chr16	58349206	58349207	rs8051896	C	A
A375_SNV_3114	chr1	42949343	42949344	rs11210766	T	C
A375_SNV_31199	chr16	60166457	60166458	rs4564554	T	C
A375_SNV_31206	chr16	61128914	61128915	rs8057520	T	C
A375_SNV_3121	chr1	43021989	43021990	rs1472284	A	C
A375_SNV_31222	chr16	61918519	61918520	rs112532466	G	A
A375_SNV_31223	chr16	61927104	61927105	rs12597062	A	G
A375_SNV_31243	chr16	62738514	62738515	rs72802073	A	G
A375_SNV_31249	chr16	63454053	63454054	rs9923949	A	G
A375_SNV_31256	chr16	63760497	63760498	rs9923761	C	T
A375_SNV_31262	chr16	64138252	64138253	rs1023886	T	C
A375_SNV_31288	chr16	64934163	64934164	rs382418	T	C
A375_SNV_31292	chr16	64984069	64984070	rs35206	G	A
A375_SNV_3130	chr1	43120330	43120331	rs559850	C	T
A375_SNV_31307	chr16	65574413	65574414	rs77410603	G	A
A375_SNV_31330	chr16	66020805	66020806	rs11075613	C	G
A375_SNV_31333	chr16	66130461	66130462	rs4424912	G	A
A375_SNV_31347	chr16	67227096	67227097	.	C	T
A375_SNV_31392	chr16	79645904	79645905	.	T	A
A375_SNV_31410	chr16	86809876	86809877	.	C	T
A375_SNV_31442	chr17	315408	315409	rs113808210;COSN15655835;COSN17002025	G	A
A375_SNV_31445	chr17	322181	322182	rs72806069	C	A
A375_SNV_31447	chr17	331206	331207	rs11869634	A	G
A375_SNV_31452	chr17	355263	355264	rs55881593	A	T
A375_SNV_31477	chr17	952020	952021	rs74680784	C	T
A375_SNV_3155	chr1	43389874	43389875	rs839752;COSN28559829;COSN28703770;COSN28794866	A	G
A375_SNV_31603	chr17	2883843	2883844	rs7226198	A	G
A375_SNV_31622	chr17	3049799	3049800	rs4393602	A	G
A375_SNV_31623	chr17	3049806	3049807	rs61329718	C	T
A375_SNV_31632	chr17	3551374	3551375	rs56066013	G	A
A375_SNV_31638	chr17	3594469	3594470	rs1801682	C	T
A375_SNV_31653	chr17	3885995	3885996	rs544268177	A	G
A375_SNV_31662	chr17	3935331	3935332	rs2074991;COSN28667985;COSN28820593	T	C
A375_SNV_31684	chr17	4584165	4584166	rs4790649	G	C
A375_SNV_3169	chr1	43603086	43603087	rs6667383	C	T
A375_SNV_31701	chr17	4815480	4815481	rs1132448;COSM7114017;COSM7114018	G	A
A375_SNV_31709	chr17	5070086	5070087	rs62074217	A	G
A375_SNV_31750	chr17	5780745	5780746	rs12944035	A	G
A375_SNV_31762	chr17	5939474	5939475	rs17825455;COSN6659027;COSN6659028	T	C
A375_SNV_3177	chr1	43720150	43720151	rs79675226	C	G
A375_SNV_31771	chr17	6041479	6041480	rs7225304	C	T
A375_SNV_31776	chr17	6097327	6097328	rs8072096	A	G
A375_SNV_31800	chr17	6374567	6374568	rs11078621;COSN6659630	C	T
A375_SNV_3182	chr1	43864375	43864376	rs2906463	A	G
A375_SNV_31820	chr17	6555758	6555759	rs11078638	C	T
A375_SNV_31822	chr17	6677531	6677532	rs650930	C	T
A375_SNV_31844	chr17	6875406	6875407	rs11870211;COSN6660189	T	C
A375_SNV_31852	chr17	7083840	7083841	rs314224	C	T
A375_SNV_31855	chr17	7138926	7138927	rs1237044	T	C
A375_SNV_31856	chr17	7138961	7138962	rs189773	C	T
A375_SNV_31858	chr17	7148149	7148150	rs4558460	C	T
A375_SNV_31870	chr17	7307340	7307341	rs11652407;COSN20079115	G	A
A375_SNV_31887	chr17	7479816	7479817	rs59665520	C	A
A375_SNV_31914	chr17	7685992	7685993	rs8064946	G	C
A375_SNV_31931	chr17	7789269	7789270	rs55911533;COSN6661170	G	T
A375_SNV_31933	chr17	7857385	7857386	rs8522;COSM7302436;COSM7302437	A	G
A375_SNV_31934	chr17	7862909	7862910	rs6503066	T	C
A375_SNV_31958	chr17	8127610	8127611	rs56129406	C	G
A375_SNV_31960	chr17	8151440	8151441	rs2585399;COSN6661860	G	A
A375_SNV_31966	chr17	8186309	8186310	rs894508	A	T
A375_SNV_31979	chr17	8376005	8376006	rs1695213	T	C
A375_SNV_3198	chr1	44076323	44076324	rs4660770	C	T
A375_SNV_31986	chr17	8431050	8431051	rs62065594	C	T
A375_SNV_31989	chr17	8608924	8608925	rs8069353	A	C
A375_SNV_3199	chr1	44085583	44085584	rs6675774	G	A
A375_SNV_32018	chr17	9257237	9257238	rs7359572;COSN6662820	A	G
A375_SNV_3204	chr1	44103596	44103597	rs1969878;COSN28176104;COSN28653747;COSN28655256;COSN28790373;COSN8862304	T	C
A375_SNV_32042	chr17	9811231	9811232	rs9899873	A	T
A375_SNV_32055	chr17	9837922	9837923	rs1402656;COSN6663160	T	C
A375_SNV_32093	chr17	10278418	10278419	rs17689615;COSN6648815	C	T
A375_SNV_32096	chr17	10295999	10296000	rs75333205;COSN6648832	G	A
A375_SNV_32100	chr17	10447779	10447780	.	G	A
A375_SNV_32163	chr17	12948920	12948921	rs34189505;COSN6650531	G	A
A375_SNV_32168	chr17	12977631	12977632	rs12453248	G	C
A375_SNV_32179	chr17	13362997	13362998	rs4360972	T	C
A375_SNV_32209	chr17	13531929	13531930	rs12452014	C	G
A375_SNV_32212	chr17	13540654	13540655	rs35808530	G	A
A375_SNV_32228	chr17	13792556	13792557	rs9908451	T	C
A375_SNV_32231	chr17	13813439	13813440	rs12601354	C	A
A375_SNV_32236	chr17	13907809	13907810	rs17606028	G	T
A375_SNV_3225	chr1	44673826	44673827	rs148296136	C	T
A375_SNV_3228	chr1	44721723	44721724	rs778316648	C	T
A375_SNV_32280	chr17	14519141	14519142	rs11649960	G	A
A375_SNV_32318	chr17	14859708	14859709	rs7218126	G	A
A375_SNV_32341	chr17	15039537	15039538	rs8080888	C	T
A375_SNV_32367	chr17	15344205	15344206	rs451928	G	A
A375_SNV_32381	chr17	15684088	15684089	rs170912;COSN6652577	C	A
A375_SNV_32384	chr17	15967086	15967087	rs2779207;COSN6652757	T	A
A375_SNV_32398	chr17	16100944	16100945	rs7207463;COSN6652929	A	G
A375_SNV_32402	chr17	16229729	16229730	rs178787;COSN6653066	G	A
A375_SNV_32406	chr17	16282785	16282786	rs12938397;COSN6653122;COSN6653123	G	A
A375_SNV_32407	chr17	16287103	16287104	rs3785625	G	C
A375_SNV_32425	chr17	16861515	16861516	rs7207525	T	C
A375_SNV_32446	chr17	17041307	17041308	rs11658904;COSN6653615	T	C
A375_SNV_32456	chr17	17206488	17206489	rs111318622;COSN6653721	A	G
A375_SNV_3246	chr1	45491366	45491367	rs937291	G	T
A375_SNV_32490	chr17	17825259	17825260	rs11657423	T	C
A375_SNV_32492	chr17	17837504	17837505	rs11869628	G	A
A375_SNV_32513	chr17	17994424	17994425	rs4924832	T	C
A375_SNV_32516	chr17	18039298	18039299	rs7406982	C	T
A375_SNV_32534	chr17	18403387	18403388	rs62074208	G	A
A375_SNV_32538	chr17	18411687	18411688	rs113152077	A	C
A375_SNV_32540	chr17	18654022	18654023	rs62073669;COSN16065171	C	G
A375_SNV_32545	chr17	19112067	19112068	rs16942268;COSN15263958	T	A
A375_SNV_32552	chr17	19534025	19534026	rs61733934	C	T
A375_SNV_32558	chr17	20535319	20535320	rs7210869;COSN6654923	T	C
A375_SNV_32565	chr17	20629027	20629028	rs35989368	C	A
A375_SNV_3260	chr1	45644229	45644230	rs76464939	T	C
A375_SNV_32604	chr17	21297574	21297575	rs62057664	A	C
A375_SNV_32617	chr17	21303072	21303073	rs72838547;COSN19620346	C	T
A375_SNV_3263	chr1	45767050	45767051	rs6703960;COSN6457693	C	T
A375_SNV_3264	chr1	45769546	45769547	rs7520123	C	G
A375_SNV_32640	chr17	21307102	21307103	rs74256024	C	G
A375_SNV_32644	chr17	21307355	21307356	rs11204350;COSN19758481	C	T
A375_SNV_32679	chr17	21402407	21402408	rs2364090	A	G
A375_SNV_32680	chr17	21402429	21402430	rs5005946	G	A
A375_SNV_32686	chr17	21417860	21417861	rs73313955;COSN26509221;COSN26575671;COSN26602806	A	G
A375_SNV_3269	chr1	45929416	45929417	rs4134386;COSN6457795	G	A
A375_SNV_32737	chr17	21676940	21676941	.	C	T
A375_SNV_32740	chr17	21679966	21679967	rs891280385	G	A
A375_SNV_32748	chr17	21689637	21689638	.	G	C
A375_SNV_32758	chr17	21697906	21697907	.	C	T
A375_SNV_32765	chr17	21709115	21709116	.	C	G
A375_SNV_32774	chr17	21713349	21713350	.	C	T
A375_SNV_32781	chr17	22300890	22300891	rs2169914	G	A
A375_SNV_32798	chr17	22522561	22522562	rs149769434	A	T
A375_SNV_32804	chr17	22551911	22551912	rs1850924	T	A
A375_SNV_32807	chr17	26986771	26986772	rs4638623	T	C
A375_SNV_3281	chr1	46043610	46043611	.	C	T
A375_SNV_32810	chr17	26989415	26989416	rs12601105	G	A
A375_SNV_32820	chr17	27158386	27158387	rs11871208	C	T
A375_SNV_32821	chr17	27256424	27256425	rs7214719	A	G
A375_SNV_32863	chr17	27777484	27777485	rs11080344	T	C
A375_SNV_32870	chr17	27873986	27873987	rs9907633	T	C
A375_SNV_32885	chr17	28319036	28319037	rs75353838	C	G
A375_SNV_32905	chr17	29219611	29219612	rs727999	A	G
A375_SNV_3291	chr1	46133230	46133231	rs1355642	A	G
A375_SNV_32914	chr17	29580467	29580468	rs3115096	A	G
A375_SNV_32915	chr17	29584538	29584539	rs3744626	A	G
A375_SNV_32960	chr17	30698165	30698166	rs11650315	C	A
A375_SNV_32961	chr17	30707798	30707799	rs7213974	T	C
A375_SNV_33009	chr17	31416532	31416533	rs11657064	C	T
A375_SNV_33018	chr17	31550114	31550115	.	A	C
A375_SNV_33024	chr17	31655118	31655119	rs315435	A	G
A375_SNV_33037	chr17	32117572	32117573	rs754524539	C	T
A375_SNV_33050	chr17	32569891	32569892	rs225215	A	G
A375_SNV_33064	chr17	32876322	32876323	rs150057877	C	T
A375_SNV_33070	chr17	32961050	32961051	rs28977	G	T
A375_SNV_33082	chr17	33049987	33049988	rs7220849	T	C
A375_SNV_33097	chr17	33438262	33438263	rs1354489	T	C
A375_SNV_33133	chr17	34504023	34504024	rs213142	T	C
A375_SNV_33138	chr17	34579353	34579354	rs56322375	G	T
A375_SNV_33145	chr17	34638529	34638530	.	A	G
A375_SNV_33188	chr17	35299192	35299193	rs772131	G	A
A375_SNV_3320	chr1	46557087	46557088	rs1258050	A	C
A375_SNV_33250	chr17	36544792	36544793	rs3736165	G	A
A375_SNV_33251	chr17	36544829	36544830	rs115004076	A	G
A375_SNV_33262	chr17	36665712	36665713	rs10908279	C	T
A375_SNV_33267	chr17	36704046	36704047	rs4796247	G	C
A375_SNV_33289	chr17	36866794	36866795	rs12951227	G	T
A375_SNV_33342	chr17	38434590	38434591	rs118038157	G	A
A375_SNV_33343	chr17	38472957	38472958	rs138079847	A	G
A375_SNV_33345	chr17	38604624	38604625	rs62077547	C	T
A375_SNV_33360	chr17	38752807	38752808	rs228274	A	G
A375_SNV_33384	chr17	39027373	39027374	rs35040791;COSN6656707	C	A
A375_SNV_33386	chr17	39056998	39056999	rs4794799;COSN6656711	T	C
A375_SNV_3344	chr1	47015770	47015771	rs114707628	T	C
A375_SNV_33442	chr17	40021895	40021896	rs2302776;COSN19697149;COSN28806358	A	G
A375_SNV_3345	chr1	47166423	47166424	rs2798356;COSN6458449	A	G
A375_SNV_33479	chr17	40854321	40854322	rs28622407	G	T
A375_SNV_33485	chr17	40922572	40922573	rs2269862	C	A
A375_SNV_33489	chr17	40945667	40945668	rs9896816	A	G
A375_SNV_33502	chr17	41298248	41298249	rs12449556	G	C
A375_SNV_33515	chr17	41447040	41447041	rs7214352	T	C
A375_SNV_33524	chr17	41456455	41456456	rs62068961;COSN6103973	G	A
A375_SNV_33534	chr17	41519267	41519268	.	C	T
A375_SNV_33538	chr17	41800845	41800846	rs117989980	G	C
A375_SNV_33541	chr17	41822828	41822829	rs1043005	C	G
A375_SNV_3355	chr1	47409367	47409368	rs144723368	G	A
A375_SNV_33552	chr17	41910672	41910673	rs4796739	C	T
A375_SNV_33572	chr17	42107961	42107962	rs2074154	A	T
A375_SNV_33584	chr17	42155780	42155781	rs17551884	T	C
A375_SNV_33598	chr17	42554887	42554888	rs605059;COSM436638	G	A
A375_SNV_33607	chr17	42656427	42656428	rs11871463	G	A
A375_SNV_33608	chr17	42667790	42667791	rs2279844	G	A
A375_SNV_33612	chr17	42761347	42761348	rs9892728	C	T
A375_SNV_33627	chr17	43310022	43310023	rs71379217	A	G
A375_SNV_33634	chr17	43316039	43316040	rs148057940	G	T
A375_SNV_33641	chr17	43342016	43342017	rs34633610	A	G
A375_SNV_33647	chr17	43525489	43525490	rs9907813	T	G
A375_SNV_33679	chr17	43938181	43938182	rs11654575	G	A
A375_SNV_3368	chr1	47488084	47488085	rs11578572;COSN6525665	A	G
A375_SNV_33693	chr17	44324750	44324751	rs1059555	T	C
A375_SNV_33723	chr17	44775877	44775878	rs4793150	A	C
A375_SNV_33733	chr17	44906345	44906346	rs1042329	C	T
A375_SNV_33735	chr17	44947871	44947872	rs9914422	G	C
A375_SNV_33774	chr17	45584430	45584431	rs2462837	T	C
A375_SNV_33798	chr17	45722485	45722486	rs55968221	A	G
A375_SNV_33815	chr17	46010133	46010134	rs41543317	A	G
A375_SNV_33823	chr17	46245679	46245680	rs2732716;COSN28794413	T	C
A375_SNV_33854	chr17	47067540	47067541	rs34038545	G	C
A375_SNV_33861	chr17	47229992	47229993	rs12603843	G	A
A375_SNV_33883	chr17	48025361	48025362	rs79541578	G	A
A375_SNV_33891	chr17	48107651	48107652	rs2072441	C	G
A375_SNV_33915	chr17	48996586	48996587	rs9890278	T	C
A375_SNV_33937	chr17	49508753	49508754	rs11466144	C	A
A375_SNV_33938	chr17	49508849	49508850	rs534561	C	G
A375_SNV_33975	chr17	50044052	50044053	rs12942470	A	G
A375_SNV_34004	chr17	50662181	50662182	rs7216383	T	C
A375_SNV_34007	chr17	50708707	50708708	rs9896810	T	C
A375_SNV_34036	chr17	51057239	51057240	rs9675200	G	C
A375_SNV_34054	chr17	51365268	51365269	rs736757	G	A
A375_SNV_34056	chr17	51372812	51372813	rs4794244	A	G
A375_SNV_34069	chr17	51618116	51618117	rs16950158	T	A
A375_SNV_34073	chr17	51703978	51703979	rs187693169	C	T
A375_SNV_34151	chr17	67221250	67221251	rs28522034	T	C
A375_SNV_34169	chr17	67491417	67491418	.	T	C
A375_SNV_3417	chr1	48196541	48196542	rs823845	C	T
A375_SNV_34190	chr17	68206835	68206836	rs34044703	T	C
A375_SNV_34192	chr17	68247946	68247947	rs16972844	T	C
A375_SNV_34212	chr17	68777473	68777474	rs9302982	G	A
A375_SNV_34239	chr17	69581387	69581388	rs75359828	G	C
A375_SNV_34247	chr17	70196955	70196956	rs60472231	C	T
A375_SNV_34251	chr17	70206580	70206581	rs11871843	C	T
A375_SNV_34265	chr17	70955652	70955653	rs9894692	G	A
A375_SNV_34298	chr17	71963821	71963822	rs7214582	T	C
A375_SNV_34333	chr17	72387816	72387817	rs9913184	T	C
A375_SNV_34340	chr17	72390553	72390554	rs74682466	C	T
A375_SNV_34341	chr17	72390565	72390566	rs9897058	A	G
A375_SNV_34343	chr17	72393568	72393569	rs2024501	A	G
A375_SNV_34355	chr17	72560839	72560840	rs857506	A	G
A375_SNV_34367	chr17	72699963	72699964	rs8066857	C	T
A375_SNV_34372	chr17	72715414	72715415	rs73349485	C	T
A375_SNV_34383	chr17	72812945	72812946	rs8069460	G	A
A375_SNV_3440	chr1	48675578	48675579	rs7532350	G	T
A375_SNV_34438	chr17	73311150	73311151	rs1391643	C	T
A375_SNV_3444	chr1	48701704	48701705	rs12092655	T	C
A375_SNV_34443	chr17	73388573	73388574	rs117683710	G	C
A375_SNV_34463	chr17	73614133	73614134	rs55700214	T	C
A375_SNV_34493	chr17	74008355	74008356	rs17836908	C	A
A375_SNV_34559	chr17	75271436	75271437	rs3826327	C	T
A375_SNV_34571	chr17	75786109	75786110	rs2125345	T	C
A375_SNV_34577	chr17	76080333	76080334	rs2257020;COSM6353693	G	A
A375_SNV_34593	chr17	76279677	76279678	rs57617983;COSN6112191	G	A
A375_SNV_34599	chr17	76385473	76385474	rs2247856;COSM1324836	G	A
A375_SNV_34633	chr17	76946726	76946727	rs1465983	G	A
A375_SNV_34635	chr17	76994490	76994491	rs3848393	T	C
A375_SNV_34639	chr17	77051135	77051136	rs111686801	G	A
A375_SNV_34642	chr17	77060521	77060522	.	A	G
A375_SNV_34648	chr17	77088759	77088760	rs2304927	G	A
A375_SNV_34657	chr17	77139974	77139975	rs66467262	A	G
A375_SNV_34659	chr17	77213733	77213734	rs78521769;COSN15637921;COSN15642883;COSN28673907;COSN28708227	G	C
A375_SNV_34663	chr17	77255212	77255213	rs73997409	C	A
A375_SNV_34664	chr17	77255563	77255564	rs12938395	C	T
A375_SNV_34670	chr17	77288730	77288731	rs1622699	G	C
A375_SNV_3468	chr1	49824428	49824429	rs4926831	C	T
A375_SNV_34691	chr17	77451503	77451504	rs11650934	C	G
A375_SNV_34717	chr17	77796645	77796646	rs7212112	A	G
A375_SNV_34719	chr17	77810804	77810805	rs55676008	C	T
A375_SNV_34729	chr17	77887760	77887761	rs62078512	C	A
A375_SNV_34743	chr17	78030589	78030590	rs9889827	T	C
A375_SNV_34752	chr17	78140633	78140634	rs61740060	T	C
A375_SNV_34762	chr17	78219983	78219984	rs2661688	A	G
A375_SNV_34808	chr17	78754014	78754015	rs2377000	G	A
A375_SNV_34809	chr17	78768062	78768063	rs1871935	T	C
A375_SNV_34816	chr17	78925681	78925682	rs8179093	G	T
A375_SNV_34827	chr17	78988351	78988352	rs11077406	A	G
A375_SNV_34836	chr17	79074788	79074789	rs8075993;COSN6661181	G	A
A375_SNV_3487	chr1	50350853	50350854	rs77747794	T	A
A375_SNV_34875	chr17	79475423	79475424	rs34174307	G	A
A375_SNV_34899	chr17	79839771	79839772	.	G	C
A375_SNV_34900	chr17	79845259	79845260	.	A	T
A375_SNV_34933	chr17	80059538	80059539	rs7225563	G	A
A375_SNV_34939	chr17	80237144	80237145	rs8070283	G	A
A375_SNV_34946	chr17	80278054	80278055	rs9896523;COSN6661355	C	G
A375_SNV_34947	chr17	80280134	80280135	rs8069507	C	T
A375_SNV_34961	chr17	80502174	80502175	rs72853480	C	T
A375_SNV_34964	chr17	80514201	80514202	rs12942109	A	G
A375_SNV_34977	chr17	80916437	80916438	rs2333982	C	T
A375_SNV_34982	chr17	80949151	80949152	rs7222041	C	G
A375_SNV_34989	chr17	80981288	80981289	rs4969323	C	G
A375_SNV_34999	chr17	81044139	81044140	rs11658828	C	T
A375_SNV_35001	chr17	81045508	81045509	rs11150766	G	A
A375_SNV_35026	chr17	81362710	81362711	rs117036706	C	T
A375_SNV_35050	chr17	81580087	81580088	rs62073415	A	G
A375_SNV_35065	chr17	81683875	81683876	.	C	T
A375_SNV_35074	chr17	81837796	81837797	rs112584408	G	C
A375_SNV_35082	chr17	81860899	81860900	rs111790442	A	G
A375_SNV_35089	chr17	82106670	82106671	rs72850419	C	T
A375_SNV_35095	chr17	82296507	82296508	rs144012362	A	G
A375_SNV_3510	chr1	51268298	51268299	rs72692299	C	G
A375_SNV_35111	chr17	82586304	82586305	rs77385564;COSN28677652	C	A
A375_SNV_35126	chr17	82781982	82781983	rs3744163	G	C
A375_SNV_35138	chr17	82985248	82985249	rs117202463	A	G
A375_SNV_35149	chr17	83100088	83100089	rs35763419	G	A
A375_SNV_35150	chr17	83195691	83195692	rs35904166	G	A
A375_SNV_35152	chr18	75856	75857	rs11081246;COSN17040874	C	T
A375_SNV_35163	chr18	383335	383336	rs7234186	C	T
A375_SNV_35170	chr18	422005	422006	rs2621205	C	G
A375_SNV_35222	chr18	1035815	1035816	rs978641	A	C
A375_SNV_35231	chr18	1522121	1522122	rs28407655	C	T
A375_SNV_35238	chr18	2151218	2151219	rs67342399	A	C
A375_SNV_35239	chr18	2167057	2167058	rs59693443	G	A
A375_SNV_35250	chr18	2658323	2658324	rs610840	A	G
A375_SNV_35257	chr18	2906087	2906088	rs7231822	C	T
A375_SNV_3526	chr1	51571184	51571185	rs12081615	T	G
A375_SNV_35272	chr18	3543852	3543853	rs57498286	T	C
A375_SNV_35301	chr18	4125198	4125199	rs8087952	T	C
A375_SNV_35316	chr18	5746904	5746905	rs8091229	G	T
A375_SNV_35323	chr18	7117413	7117414	rs55742243	A	C
A375_SNV_35336	chr18	7361980	7361981	rs8090700	T	G
A375_SNV_3534	chr1	52033889	52033890	rs12239631	T	A
A375_SNV_35351	chr18	8471373	8471374	rs17494870	C	T
A375_SNV_3540	chr1	52368771	52368772	rs202140951	G	A
A375_SNV_35460	chr18	12218806	12218807	rs28730333	C	T
A375_SNV_35465	chr18	12288181	12288182	rs56291705	T	A
A375_SNV_35467	chr18	12317890	12317891	rs7226483	T	G
A375_SNV_35481	chr18	12776171	12776172	rs2847256	A	T
A375_SNV_35482	chr18	12926621	12926622	rs55773741	G	A
A375_SNV_35512	chr18	14458861	14458862	rs62080641	A	G
A375_SNV_35515	chr18	14694013	14694014	rs7232366	T	C
A375_SNV_35525	chr18	21971673	21971674	rs4800338	A	G
A375_SNV_35558	chr18	23423302	23423303	rs36091929	C	G
A375_SNV_35582	chr18	24869649	24869650	rs11874853	G	A
A375_SNV_35592	chr18	25650681	25650682	rs183869691	G	T
A375_SNV_35605	chr18	26549974	26549975	rs1111209	C	A
A375_SNV_35641	chr18	28691615	28691616	rs1692487	C	G
A375_SNV_35658	chr18	31041456	31041457	rs1586958	T	A
A375_SNV_357	chr1	4669573	4669574	rs6672744;COSN6458173	A	G
A375_SNV_35710	chr18	34977005	34977006	rs1424453	A	G
A375_SNV_35722	chr18	35589169	35589170	rs72958837	A	G
A375_SNV_35724	chr18	35617081	35617082	rs16966897	G	A
A375_SNV_35729	chr18	35698159	35698160	rs72968433	G	A
A375_SNV_3579	chr1	53110548	53110549	rs74085598	G	T
A375_SNV_35823	chr18	42274628	42274629	rs898788	A	G
A375_SNV_35826	chr18	42339723	42339724	rs1993752	G	A
A375_SNV_35848	chr18	44341812	44341813	rs62101862	G	A
A375_SNV_35853	chr18	44453746	44453747	rs16978002	C	A
A375_SNV_35858	chr18	44537719	44537720	rs2063501	T	C
A375_SNV_35871	chr18	45398591	45398592	rs2052372	C	T
A375_SNV_35878	chr18	45731433	45731434	rs10460034	C	T
A375_SNV_35886	chr18	46536794	46536795	rs7236631	A	G
A375_SNV_35891	chr18	46719017	46719018	rs4270264	A	G
A375_SNV_3595	chr1	53379717	53379718	rs11578993;COSN6459846	C	G
A375_SNV_35961	chr18	48793313	48793314	rs4583322	G	A
A375_SNV_35997	chr18	49865517	49865518	rs533064	A	T
A375_SNV_36017	chr18	50449369	50449370	rs3017264	C	T
A375_SNV_36018	chr18	50449370	50449371	rs71357238;COSN7361609	G	A
A375_SNV_36019	chr18	50449373	50449374	rs71357239;COSN7361610	C	T
A375_SNV_36125	chr18	57898999	57899000	rs7232315	T	C
A375_SNV_36126	chr18	57900998	57900999	rs55682247	T	C
A375_SNV_36153	chr18	58322245	58322246	rs138324897	A	T
A375_SNV_36166	chr18	58475711	58475712	rs2003162	T	C
A375_SNV_36217	chr18	60053104	60053105	rs1573399	A	G
A375_SNV_36257	chr18	62526172	62526173	rs72941625	A	T
A375_SNV_36260	chr18	62881643	62881644	rs599881	A	G
A375_SNV_36273	chr18	63882001	63882002	rs8098621	C	T
A375_SNV_36282	chr18	63966152	63966153	rs55963539	G	A
A375_SNV_36291	chr18	64258405	64258406	rs11876027	C	T
A375_SNV_36299	chr18	64799492	64799493	rs117333007	C	G
A375_SNV_36303	chr18	65727060	65727061	rs1539888	C	T
A375_SNV_36317	chr18	67516880	67516881	.	G	A
A375_SNV_36320	chr18	67766998	67766999	rs9948448	A	G
A375_SNV_36335	chr18	69753006	69753007	.	C	T
A375_SNV_36337	chr18	69817577	69817578	rs1023743	G	C
A375_SNV_36340	chr18	70293329	70293330	rs713131	A	C
A375_SNV_36361	chr18	72013847	72013848	rs12458665	A	G
A375_SNV_3638	chr1	53698180	53698181	rs1780394	T	C
A375_SNV_36388	chr18	73614957	73614958	rs17829023	G	A
A375_SNV_36398	chr18	74251365	74251366	rs1788569	C	T
A375_SNV_36408	chr18	74432377	74432378	rs2114231	C	T
A375_SNV_36413	chr18	74496174	74496175	rs12964619	G	A
A375_SNV_36417	chr18	74499888	74499889	rs3764509;COSN28696136	C	G
A375_SNV_3647	chr1	53889880	53889881	rs2272929;COSN6459984	A	C
A375_SNV_3649	chr1	53897097	53897098	rs1883455	C	T
A375_SNV_3651	chr1	53946154	53946155	.	C	G
A375_SNV_36527	chr18	79422324	79422325	rs11660472	A	G
A375_SNV_36542	chr18	79783012	79783013	rs77290800	G	T
A375_SNV_36553	chr18	80147456	80147457	rs56357216	T	C
A375_SNV_36554	chr18	80147691	80147692	rs8088376	T	C
A375_SNV_36555	chr18	80147981	80147982	rs72978338;COSN28803704	C	T
A375_SNV_36557	chr18	80169724	80169725	rs8092249	T	C
A375_SNV_36583	chr19	344900	344901	.	G	A
A375_SNV_36586	chr19	475001	475002	rs10425621	T	C
A375_SNV_36593	chr19	506919	506920	rs11085079	A	G
A375_SNV_36612	chr19	550279	550280	rs78821053;COSN6669683	G	C
A375_SNV_36615	chr19	611372	611373	rs11085144;COSN6670024	C	T
A375_SNV_3662	chr1	54029028	54029029	rs11206274;COSN6460006	G	T
A375_SNV_36624	chr19	695454	695455	rs56412202	C	G
A375_SNV_36645	chr19	797031	797032	rs7249170;COSN6670181	C	T
A375_SNV_36653	chr19	862911	862912	rs3826945	C	T
A375_SNV_36670	chr19	3036515	3036516	rs1654674	C	G
A375_SNV_36677	chr19	3155395	3155396	rs57457493	C	T
A375_SNV_36703	chr19	3285043	3285044	rs113646375	C	T
A375_SNV_36705	chr19	3308251	3308252	.	G	C
A375_SNV_36710	chr19	3536817	3536818	rs8100223	T	C
A375_SNV_36711	chr19	3538091	3538092	rs7248746	G	C
A375_SNV_36733	chr19	3806838	3806839	rs2285957	G	T
A375_SNV_3674	chr1	54135607	54135608	rs2026111	G	A
A375_SNV_36760	chr19	3969506	3969507	rs2304194	G	A
A375_SNV_36761	chr19	3976864	3976865	rs62130414	C	T
A375_SNV_36784	chr19	4310770	4310771	rs59652076	C	T
A375_SNV_36786	chr19	4342732	4342733	rs3810368	G	A
A375_SNV_36789	chr19	4352840	4352841	rs11668187	C	G
A375_SNV_36798	chr19	4444445	4444446	rs62130981	C	T
A375_SNV_36817	chr19	4633170	4633171	rs59260155	G	A
A375_SNV_36818	chr19	4650005	4650006	rs10426583	T	C
A375_SNV_36833	chr19	4759994	4759995	rs151136505	C	T
A375_SNV_36868	chr19	4972837	4972838	rs401002	C	T
A375_SNV_36875	chr19	4980852	4980853	rs169080	T	C
A375_SNV_36884	chr19	5037339	5037340	rs263057	A	G
A375_SNV_36942	chr19	5994321	5994322	rs79314920	C	G
A375_SNV_36943	chr19	6161599	6161600	.	G	A
A375_SNV_3695	chr1	54469079	54469080	rs12074466	T	C
A375_SNV_36963	chr19	6552209	6552210	rs348383	T	C
A375_SNV_36973	chr19	6602799	6602800	rs8109079	C	T
A375_SNV_36983	chr19	6737632	6737633	rs3745556;COSN20442649	G	A
A375_SNV_36984	chr19	6821919	6821920	rs906331	G	C
A375_SNV_36991	chr19	7004520	7004521	rs8110698	G	A
A375_SNV_37015	chr19	7575569	7575570	rs6603103	C	T
A375_SNV_37059	chr19	7870829	7870830	rs12984133;COSM4132783	G	A
A375_SNV_3708	chr1	54579489	54579490	rs1755589	T	C
A375_SNV_37084	chr19	8089465	8089466	rs3813782;COSN15304555;COSN19634474;COSN28539989	G	A
A375_SNV_37092	chr19	8131623	8131624	rs12974280;COSM3757426	G	C
A375_SNV_37108	chr19	8261182	8261183	rs60517522	C	T
A375_SNV_37113	chr19	8364114	8364115	rs4076317	C	G
A375_SNV_37135	chr19	8513975	8513976	rs2287864;COSN19710489	C	T
A375_SNV_37137	chr19	8615320	8615321	rs12610444	G	A
A375_SNV_37145	chr19	8929177	8929178	.	T	A
A375_SNV_37156	chr19	9018212	9018213	rs12610724	G	A
A375_SNV_37161	chr19	9040458	9040459	rs79148420	G	C
A375_SNV_37164	chr19	9055732	9055733	rs28479627	T	A
A375_SNV_37167	chr19	9070355	9070356	rs8111148	T	C
A375_SNV_37168	chr19	9075710	9075711	rs28699225	G	A
A375_SNV_37173	chr19	9310159	9310160	rs10418910	A	T
A375_SNV_37174	chr19	9324253	9324254	rs10411624;COSN28615692;COSN28793626	T	C
A375_SNV_37176	chr19	9456063	9456064	rs56208558	G	A
A375_SNV_37202	chr19	10229141	10229142	rs7250265;COSN6666832	G	C
A375_SNV_3721	chr1	54715806	54715807	rs28384498	A	G
A375_SNV_37219	chr19	10347870	10347871	rs510506	G	T
A375_SNV_3724	chr1	54803977	54803978	rs7549946	G	C
A375_SNV_37247	chr19	11085717	11085718	rs139760949	C	A
A375_SNV_37258	chr19	11131238	11131239	rs6413504;COSN28557913;COSN28660696;COSN28711713	A	G
A375_SNV_37267	chr19	11155907	11155908	rs892114	A	G
A375_SNV_37282	chr19	11293796	11293797	rs367996	A	G
A375_SNV_37311	chr19	11624697	11624698	rs75825622	T	C
A375_SNV_37318	chr19	11861830	11861831	rs72994210	A	T
A375_SNV_37331	chr19	11982686	11982687	rs279146	T	C
A375_SNV_3736	chr1	54888514	54888515	rs6588536	T	G
A375_SNV_37363	chr19	13216137	13216138	rs8101698	G	A
A375_SNV_3739	chr1	54911266	54911267	rs666668	G	A
A375_SNV_37399	chr19	13702744	13702745	rs370911534	C	T
A375_SNV_37417	chr19	13882099	13882100	rs10409241	G	T
A375_SNV_37431	chr19	13938329	13938330	rs79805695;COSN28780988;COSN28795346;COSN394530	G	C
A375_SNV_37440	chr19	14289031	14289032	.	G	A
A375_SNV_37486	chr19	14690144	14690145	rs4808305	T	C
A375_SNV_37490	chr19	14695204	14695205	rs3813144	G	C
A375_SNV_37494	chr19	14764575	14764576	rs35612307;COSM3756378	G	A
A375_SNV_3750	chr1	55055521	55055522	rs12136600	C	T
A375_SNV_37530	chr19	15252665	15252666	rs8104223	A	G
A375_SNV_37550	chr19	15540756	15540757	rs55832992	C	A
A375_SNV_3756	chr1	55289572	55289573	rs11206553;COSN6460469	T	C
A375_SNV_37579	chr19	15615548	15615549	rs4646522	G	T
A375_SNV_37583	chr19	15646717	15646718	rs2072598	A	G
A375_SNV_37594	chr19	15900331	15900332	rs1974567	T	C
A375_SNV_37598	chr19	15934680	15934681	rs11879253	G	C
A375_SNV_37606	chr19	16078772	16078773	rs1055886	C	G
A375_SNV_37656	chr19	16445173	16445174	rs10410427	G	A
A375_SNV_37678	chr19	16895885	16895886	rs2227366	C	A
A375_SNV_37679	chr19	16895888	16895889	rs2981473;COSN23412327	G	T
A375_SNV_37680	chr19	16895904	16895905	rs10425334;COSN19704340	A	G
A375_SNV_37681	chr19	16895975	16895976	rs2227367	G	A
A375_SNV_3770	chr1	55443843	55443844	rs11206583	T	C
A375_SNV_37748	chr19	17324223	17324224	rs13345139	G	C
A375_SNV_37779	chr19	17717276	17717277	rs13344289	G	T
A375_SNV_37785	chr19	17747539	17747540	rs28736584	A	G
A375_SNV_37790	chr19	17779716	17779717	rs568214772	G	A
A375_SNV_37798	chr19	17828081	17828082	rs10419991	A	G
A375_SNV_37800	chr19	17830363	17830364	rs2302601;COSN28673457;COSN28731494;COSN28739890;COSN28832000	C	G
A375_SNV_37841	chr19	18253989	18253990	rs10417536	G	C
A375_SNV_37862	chr19	18388611	18388612	rs1058587;COSM3756502	C	G
A375_SNV_37892	chr19	18854244	18854245	rs886298	T	C
A375_SNV_37900	chr19	18896789	18896790	rs60774903	G	T
A375_SNV_37918	chr19	19271136	19271137	.	G	A
A375_SNV_37955	chr19	20952718	20952719	rs34442617	G	A
A375_SNV_37958	chr19	21081976	21081977	rs71339729	G	A
A375_SNV_37962	chr19	21322224	21322225	rs7260369	G	C
A375_SNV_37968	chr19	21358818	21358819	rs1963531	C	A
A375_SNV_37978	chr19	21566232	21566233	rs1113577	T	C
A375_SNV_38071	chr19	23822045	23822046	rs4932924	C	T
A375_SNV_38085	chr19	24033368	24033369	rs116274048	C	T
A375_SNV_38116	chr19	27962483	27962484	rs917374	C	G
A375_SNV_38135	chr19	28344419	28344420	rs2109066	A	G
A375_SNV_38145	chr19	28405566	28405567	rs73025137	C	G
A375_SNV_38160	chr19	28497283	28497284	rs73012840	A	T
A375_SNV_3822	chr1	56550803	56550804	rs7529520	C	G
A375_SNV_38259	chr19	29760329	29760330	rs58350456	G	A
A375_SNV_38268	chr19	29879329	29879330	rs34725	A	G
A375_SNV_38292	chr19	30420054	30420055	rs11084551	C	A
A375_SNV_38300	chr19	30490731	30490732	rs8110509	C	A
A375_SNV_38374	chr19	33214548	33214549	rs12609177	A	G
A375_SNV_38394	chr19	33721251	33721252	rs79223272	A	C
A375_SNV_38395	chr19	33741215	33741216	rs151265275	G	A
A375_SNV_38399	chr19	33758926	33758927	rs79514522	G	T
A375_SNV_38400	chr19	33758927	33758928	rs34603911	G	C
A375_SNV_38404	chr19	33766807	33766808	rs4805939	G	A
A375_SNV_38407	chr19	33795935	33795936	rs113234981;COSN16969332	G	T
A375_SNV_38420	chr19	33873217	33873218	rs7247921	A	G
A375_SNV_38469	chr19	34365969	34365970	rs8191362	C	T
A375_SNV_38507	chr19	34905098	34905099	rs35501084;COSN6668390	G	C
A375_SNV_3851	chr1	57350816	57350817	rs1424467	G	A
A375_SNV_38526	chr19	35106557	35106558	rs10424084;COSM4131653	A	G
A375_SNV_38535	chr19	35164568	35164569	rs56347218	G	A
A375_SNV_38548	chr19	35196955	35196956	rs4805114	G	A
A375_SNV_38557	chr19	35352804	35352805	rs1573611	C	T
A375_SNV_38578	chr19	35605073	35605074	rs12984673	G	A
A375_SNV_38591	chr19	35745026	35745027	rs2293686	A	C
A375_SNV_38639	chr19	37655871	37655872	rs1871197	A	G
A375_SNV_38643	chr19	37790722	37790723	rs241957	G	C
A375_SNV_38665	chr19	38267499	38267500	rs58711382	G	A
A375_SNV_38712	chr19	38949816	38949817	rs12985294	C	G
A375_SNV_38715	chr19	38989423	38989424	rs79661958	A	G
A375_SNV_38720	chr19	38993422	38993423	rs681145	G	A
A375_SNV_38743	chr19	39194008	39194009	rs11672787	G	A
A375_SNV_38756	chr19	39397808	39397809	rs519575	C	T
A375_SNV_38768	chr19	39473187	39473188	rs45568533;COSN26729654	T	A
A375_SNV_38770	chr19	39479952	39479953	rs12984837	C	T
A375_SNV_38772	chr19	39480791	39480792	rs2304220;COSM3756784	G	C
A375_SNV_38789	chr19	39824761	39824762	rs3810383	G	A
A375_SNV_38794	chr19	39858764	39858765	rs10404215	A	G
A375_SNV_38795	chr19	39892072	39892073	rs757623546	A	G
A375_SNV_38810	chr19	39915951	39915952	rs78655842	G	A
A375_SNV_38819	chr19	40426168	40426169	rs12978327	T	C
A375_SNV_38823	chr19	40463892	40463893	rs376112	A	G
A375_SNV_38868	chr19	41351533	41351534	rs12983775	G	A
A375_SNV_38882	chr19	41758982	41758983	rs3795020	G	T
A375_SNV_38917	chr19	42919641	42919642	rs150099209	G	A
A375_SNV_38919	chr19	42932140	42932141	rs4513209	A	G
A375_SNV_3898	chr1	59156238	59156239	rs12063372	G	A
A375_SNV_38988	chr19	43341878	43341879	rs12981004	G	A
A375_SNV_38995	chr19	43445100	43445101	rs2599471	T	G
A375_SNV_38998	chr19	43448285	43448286	rs79399417	G	A
A375_SNV_39000	chr19	43668737	43668738	rs344782;COSN6668871	A	C
A375_SNV_39006	chr19	43806238	43806239	rs12462507	G	A
A375_SNV_39039	chr19	44500592	44500593	rs12977652	A	G
A375_SNV_39049	chr19	44539656	44539657	rs8182610	A	G
A375_SNV_39061	chr19	44685156	44685157	rs2965156	G	C
A375_SNV_3907	chr1	59376112	59376113	rs949827	T	C
A375_SNV_39073	chr19	44927022	44927023	rs5112;COSN19612166;COSN23015397;COSN8634913	C	G
A375_SNV_39079	chr19	44954888	44954889	rs3760629;COSN19701243;COSN19749717	A	C
A375_SNV_39104	chr19	45405791	45405792	rs1005165	C	T
A375_SNV_39111	chr19	45469149	45469150	rs12976374	C	G
A375_SNV_3914	chr1	59486032	59486033	rs1188236	T	G
A375_SNV_39144	chr19	45793109	45793110	rs965373;COSN14608057;COSN7446757	T	C
A375_SNV_39164	chr19	45928079	45928080	rs1422624	G	A
A375_SNV_39186	chr19	46393975	46393976	rs35299463	C	G
A375_SNV_39188	chr19	46426767	46426768	rs10418662	C	A
A375_SNV_39197	chr19	46435225	46435226	rs8100952	C	T
A375_SNV_39200	chr19	46500916	46500917	rs11670671;COSN17236299;COSN28812107	G	A
A375_SNV_39227	chr19	46829946	46829947	rs312181	G	A
A375_SNV_39237	chr19	46970793	46970794	rs73059307;COSN17468646	G	A
A375_SNV_39243	chr19	47244218	47244219	rs10451445	G	A
A375_SNV_39274	chr19	47719178	47719179	rs11673211	G	A
A375_SNV_39299	chr19	47941431	47941432	.	A	T
A375_SNV_39300	chr19	47941432	47941433	rs4084596	C	G
A375_SNV_39352	chr19	48745382	48745383	rs12982115	A	G
A375_SNV_39355	chr19	48747375	48747376	rs28400015	G	A
A375_SNV_39358	chr19	48770526	48770527	rs560343	G	A
A375_SNV_39362	chr19	48873326	48873327	rs3786734;COSM7230057	G	A
A375_SNV_39386	chr19	49146240	49146241	rs10421292;COSN28717584	C	T
A375_SNV_39411	chr19	49388022	49388023	rs7251212	A	G
A375_SNV_39417	chr19	49443940	49443941	rs11669032	C	G
A375_SNV_39434	chr19	49877600	49877601	rs731826;COSN28806659	T	G
A375_SNV_39467	chr19	50333591	50333592	rs55829937	T	A
A375_SNV_39474	chr19	50384018	50384019	rs3219282	C	G
A375_SNV_39496	chr19	50704250	50704251	rs187882127	C	T
A375_SNV_39514	chr19	50811522	50811523	rs62115590	G	T
A375_SNV_3952	chr1	61080015	61080016	rs1984296	C	G
A375_SNV_39541	chr19	50909582	50909583	rs77569647	G	T
A375_SNV_39548	chr19	50968740	50968741	rs74717060	G	A
A375_SNV_39561	chr19	51084635	51084636	rs7260199	T	C
A375_SNV_39593	chr19	51381105	51381106	rs2547317	A	T
A375_SNV_39620	chr19	51704331	51704332	rs141873740	T	A
A375_SNV_39621	chr19	51712900	51712901	rs45475696	A	C
A375_SNV_3963	chr1	61612674	61612675	rs7545391	T	C
A375_SNV_39645	chr19	52336199	52336200	rs11670801;COSN19768957	C	G
A375_SNV_39656	chr19	52690516	52690517	rs3745108;COSN6669456	A	G
A375_SNV_39665	chr19	52735922	52735923	rs10424736	G	A
A375_SNV_3968	chr1	61641885	61641886	rs4915769	A	G
A375_SNV_39683	chr19	53037858	53037859	rs329744	C	A
A375_SNV_39723	chr19	53467420	53467421	rs1984645;COSN8311337	T	C
A375_SNV_39724	chr19	53520876	53520877	.	C	T
A375_SNV_39725	chr19	53537987	53537988	rs58777975	G	A
A375_SNV_3973	chr1	61759363	61759364	rs1151781	T	A
A375_SNV_39737	chr19	53842349	53842350	rs7247357	T	A
A375_SNV_39745	chr19	54008660	54008661	rs460323	A	C
A375_SNV_3978	chr1	61914985	61914986	rs11207864	C	T
A375_SNV_39789	chr19	54463134	54463135	rs10406453	C	T
A375_SNV_39790	chr19	54464716	54464717	rs57253914	A	G
A375_SNV_39860	chr19	55014976	55014977	rs1671152;COSM1396466	T	G
A375_SNV_39873	chr19	55063143	55063144	rs3816043	G	A
A375_SNV_39875	chr19	55087355	55087356	rs1054940;COSM1481526;COSM440334	A	G
A375_SNV_39880	chr19	55141389	55141390	rs2560942;COSN28671445	A	G
A375_SNV_39886	chr19	55580307	55580308	rs34937940	T	C
A375_SNV_39893	chr19	55640946	55640947	rs118118711	G	A
A375_SNV_39949	chr19	56595205	56595206	rs3829672	G	C
A375_SNV_39972	chr19	56838125	56838126	rs3795005	T	G
[truncated: 17,985 more rows]
