# Supplementary material for: Interpretation of allele-specific chromatin accessibility using cell state–aware deep learning
Source: Genome Res. 2021 Jun;31(6):1082–96. doi: 10.1101/gr.260851.120 (PMC8168584; doi:10.1101/gr.260851.120)
Supplement: Supplemental Material [file supp_gr.260851.120_Supplementary_Tables.zip › Supplementary_Tables/Supplemental_Table_S5.xlsx]

## Sheet: Sheet1
Supplementary Table 5. Genomic localization of ASCA and control variants
	ASCA variants							Control variants
Sample	3'	5'	Distal	Downstream	Exon	Intron	Promoter	3'	5'	Distal	Downstream	Exon	Intron	Promoter
A375	52	5	2189	45	121	2327	1674	452	26	13817	413	923	14998	9065
MM001	27	0	839	20	58	1081	614	186	8	3730	122	212	4268	3001
MM011	13	1	258	9	26	334	227	132	9	3463	114	203	4144	2780
MM029	19	3	661	14	60	622	586	160	3	4725	147	362	5016	3505
MM031	16	2	433	8	40	539	448	260	19	6562	215	516	7632	5803
MM047	58	1	2685	73	218	2668	1702	655	25	18737	624	1272	20749	13729
MM057	12	0	394	15	31	476	279	132	8	3926	87	173	4483	2934
MM074	31	2	1073	50	67	1123	848	224	9	6491	205	319	7237	4398
MM087	14	0	372	22	32	423	359	123	6	3733	139	268	4279	3647
MM099	7	1	244	5	10	201	249	81	4	2291	51	130	2629	3463
