# Supplementary material for: Interpretation of allele-specific chromatin accessibility using cell state–aware deep learning
Source: Genome Res. 2021 Jun;31(6):1082–96. doi: 10.1101/gr.260851.120 (PMC8168584; doi:10.1101/gr.260851.120)
Supplement: Supplemental Material [file supp_gr.260851.120_Supplementary_Tables.zip › Supplementary_Tables/Supplemental_Table_S7.xlsx]

## Sheet: Sheet1
Supplementary Table 7. Relationship between ASCAVs and ASEVs
	ASCAV & close to a gene with ASE	NonASCAV & close to a gene with ASE	ASCAV & not associated with a gene wth ASE	Not ASCAV & not associated to a gene with ASE	FET p-value
A375	51	305	4694	36233	0.05817
MM001	247	1269	1770	9609	0.2393
MM011	98	730	573	9564	7.955e-11
MM029	72	373	1313	12440	1.104e-05
MM031	85	1069	1038	18563	0.002286
MM047	314	2534	5069	48088	0.005352
MM057	67	598	835	10603	0.006573
MM074	143	892	2242	16762	0.03027
MM087	84	746	788	10703	0.0004695
MM099	63	734	437	7510	0.004608
Global	1224	9250	18759	180075	6.323e-14
