# Supplementary material for: Interpretation of allele-specific chromatin accessibility using cell state–aware deep learning
Source: Genome Res. 2021 Jun;31(6):1082–96. doi: 10.1101/gr.260851.120 (PMC8168584; doi:10.1101/gr.260851.120)
Supplement: Supplemental Material [file supp_gr.260851.120_Supplementary_Tables.zip › Supplementary_Tables/Supplemental_Table_S9.xlsx]

## Sheet: Sheet1
Supplementary Table 9. Relationship between ASCAVs and ASAVs
	ASCAV & close to an ASAV	NonASCAV & close to a ASAV	ASCAV & not close with an ASAV	Not ASCAV & not close to an ASAV	FET p-value
A375	71	210	4674	36328	1.007e-10
MM001	108	140	1909	10738	2.2e-16
MM011	31	159	640	10135	4.639e-07
MM029	57	164	1328	12649	3.89e-12
MM031	39	222	1084	19410	8.162e-09
MM047	75	304	5308	50318	1.35e-09
MM057	17	158	885	11043	0.1575
MM074	18	96	2367	17558	0.1286
MM087	9	114	863	11335	0.5089
MM099	29	167	471	8077	1.997e-06
Global	454	1734	19529	187591	2.2e-16
